# Supplementary material for: 3-[(1-Isobutyl-1H-imidazo[4,5-c]quinolin-4-yl)amino]­benzoic acid
Source: Acta Crystallogr Sect E Struct Rep Online. 2011 Jul 30;67(Pt 8):o2150. doi: 10.1107/S1600536811028765 (PMC3213588; doi:10.1107/S1600536811028765)
Supplement: Supplementary file 1 [file e-67-o2150-sup1.cif]

##############################################################################
#                                                                            #
# This CIF contains the data in a paper accepted for publication in          #
# Acta Crystallographica Section E. It conforms to the requirements of       #
# Notes for Authors for Acta Crystallographica Section E, and has been       #
# peer reviewed under the auspices of the IUCr Commission on Journals.       #
#                                                                            #
# Full details of the Crystallographic Information File format               #
# are given in the paper "The Crystallographic Information File (CIF):       #
# a New Standard Archive File for Crystallography" by S. R. Hall, F. H.      #
# Allen and I. D. Brown [Acta Cryst. (1991), A47, 655-685].                  #
#                                                                            #
# The current version of the core CIF dictionary is obtainable from          #
# ftp://ftp.iucr.org/pub/cif_core.dic.                                       #
#                                                                            #
# Software is freely available for graphical display of the structure(s)     #
# in this CIF. For information consult the CIF software page                 #
# http://www.iucr.org/resources/cif/software.                                #
#                                                                            #
# This file may be used for bona fide research purposes within the           #
# scientific community so long as proper attribution is given to the journal # 
# article from which it was obtained.                                        #
#                                                                            #
##############################################################################
data_global
_audit_creation_method     'form.cif (version 2.0)'
_journal_data_validation_number     ?
_journal_date_recd_electronic     2011-07-15
_journal_date_accepted     2011-07-17
_journal_name_full     'Acta Crystallographica, Section E'
_journal_year     2011
_journal_volume     67
_journal_issue      8
_journal_page_first     o2150
_journal_page_last     o2150
_journal_paper_category     QO
_journal_coeditor_code     HB5954
_publ_contact_author_name     'Prof. Fun, Hoong-Kun'
_publ_contact_author_address
;
      X-ray Crystallography Unit
      School of Physics
      Universiti Sains Malaysia
      11800 USM, Penang
      MALAYSIA
;
_publ_contact_author_email     'hkfun@usm.my'
_publ_contact_author_fax     '604 6579150'
_publ_contact_author_phone     '604 6533652'
_publ_section_title
;
3-[(1-Isobutyl-1<i>H</i>-imidazo[4,5-<i>c</i>]quinolin-4-yl)amino]benzoic acid
;
loop_
    _publ_author_name
    _publ_author_footnote
    _publ_author_address
    'Hoong-Kun Fun'
;
      Thomson Reuters ResearcherID: A-3561-2009.
;
;
      X-ray Crystallography Unit
      School of Physics
      Universiti Sains Malaysia
      11800 USM, Penang
      Malaysia
;
    'Tara Shahani' ?
;     X-ray Crystallography Unit
      School of Physics
      Universiti Sains Malaysia
      11800 USM, Penang
      Malaysia
;
    'Dinesh' ?
;
      Department of Chemistry,
      Mangalore University,
      Karnataka,
      India
;
    'Reshma Kayarmar' ?
;
      Department of Chemistry,
      Mangalore University,
      Karnataka,
      India
;
    'G. K. Nagaraja' ?
;
      Department of Chemistry,
      Mangalore University,
      Karnataka,
      India
;
data_I
_audit_creation_method     SHELXL-97
_chemical_name_systematic
;
3-[(1-Isobutyl-1<i>H</i>-imidazo[4,5-<i>c</i>]quinolin-4-yl)amino]benzoic acid
;
_chemical_name_common     ?
_chemical_formula_moiety     'C21 H20 N4 O2'
_chemical_formula_sum     'C21 H20 N4 O2'
_chemical_formula_iupac     'C21 H20 N4 O2'
_chemical_formula_weight     360.41
_chemical_melting_point     ?
_symmetry_cell_setting     monoclinic
_symmetry_space_group_name_H-M     'P 21/c'
_symmetry_space_group_name_Hall     '-P 2ybc'
loop_
    _symmetry_equiv_pos_as_xyz
    'x, y, z'
    '-x, y+1/2, -z+1/2'
    '-x, -y, -z'
    'x, -y-1/2, z-1/2'
_cell_length_a     9.64400(10)
_cell_length_b     15.1496(2)
_cell_length_c     14.5286(2)
_cell_angle_alpha     90.00
_cell_angle_beta     123.9270(10)
_cell_angle_gamma     90.00
_cell_volume     1761.28(4)
_cell_formula_units_Z     4
_cell_measurement_reflns_used     5489
_cell_measurement_theta_min     2.16
_cell_measurement_theta_max     32.08
_cell_measurement_temperature     296(2)
_exptl_crystal_description     'block'
_exptl_crystal_colour     'colourless'
_exptl_crystal_size_max     0.41
_exptl_crystal_size_mid     0.26
_exptl_crystal_size_min     0.22
_exptl_crystal_density_diffrn     1.359
_exptl_crystal_density_meas     ?
_exptl_crystal_density_method     'not measured'
_exptl_crystal_F_000     760
_exptl_absorpt_coefficient_mu     0.090
_exptl_absorpt_correction_type     multi-scan
_exptl_absorpt_process_details     '(<i>SADABS</i>; Bruker, 2009)'
_exptl_absorpt_correction_T_min     0.964
_exptl_absorpt_correction_T_max     0.980
_exptl_special_details     ?
_diffrn_ambient_temperature     296(2)
_diffrn_radiation_type     MoK\a
_diffrn_radiation_wavelength     0.71073
_diffrn_radiation_source     'fine-focus sealed tube'
_diffrn_radiation_monochromator     graphite
_diffrn_measurement_device_type     'Bruker APEXII DUO CCD'
_diffrn_measurement_method     '\f and \w scans'
_diffrn_detector_area_resol_mean     ?
_diffrn_reflns_number     23777
_diffrn_reflns_av_R_equivalents     0.0345
_diffrn_reflns_av_sigmaI/netI     0.0386
_diffrn_reflns_theta_min     2.16
_diffrn_reflns_theta_max     31.50
_diffrn_reflns_theta_full     31.50
_diffrn_measured_fraction_theta_max     1.000
_diffrn_measured_fraction_theta_full     1.000
_diffrn_reflns_limit_h_min     -13
_diffrn_reflns_limit_h_max     14
_diffrn_reflns_limit_k_min     -20
_diffrn_reflns_limit_k_max     22
_diffrn_reflns_limit_l_min     -21
_diffrn_reflns_limit_l_max     18
_diffrn_standards_number     0
_diffrn_standards_interval_count     .
_diffrn_standards_interval_time     .
_diffrn_standards_decay_%     ?
_refine_special_details
;
Refinement of <i>F</i>^2^ against ALL reflections. The weighted <i>R</i>-factor
<i>wR</i> and goodness of fit <i>S</i> are based on <i>F</i>^2^, conventional
<i>R</i>-factors <i>R</i> are based on <i>F</i>, with <i>F</i> set to zero for
negative <i>F</i>^2^. The threshold expression of <i>F</i>^2^ >
\s(<i>F</i>^2^) is used only for calculating <i>R</i>-factors(gt) <i>etc</i>.
and is not relevant to the choice of reflections for refinement.
<i>R</i>-factors based on <i>F</i>^2^ are statistically about twice as large
as those based on <i>F</i>, and <i>R</i>- factors based on ALL data will be
even larger.
;
_reflns_number_total     5859
_reflns_number_gt     4504
_reflns_threshold_expression     I>2\s(I)
_refine_ls_structure_factor_coef     Fsqd
_refine_ls_matrix_type     full
_refine_ls_R_factor_all     0.0689
_refine_ls_R_factor_gt     0.0506
_refine_ls_wR_factor_gt     0.1281
_refine_ls_wR_factor_ref     0.1395
_refine_ls_goodness_of_fit_ref     1.041
_refine_ls_restrained_S_all     1.041
_refine_ls_number_reflns     5859
_refine_ls_number_parameters     254
_refine_ls_number_restraints     0
_refine_ls_hydrogen_treatment     mixed
_refine_ls_weighting_scheme     calc
_refine_ls_weighting_details
         'calc w=1/[\s^2^(Fo^2^)+(0.0764P)^2^+0.3392P] where P=(Fo^2^+2Fc^2^)/3'
_atom_sites_solution_hydrogens     geom
_atom_sites_solution_primary     direct
_atom_sites_solution_secondary     difmap
_refine_ls_shift/su_max     ?
_refine_ls_shift/su_max_lt     0.001
_refine_ls_shift/su_mean     <0.001
_refine_diff_density_max     0.509
_refine_diff_density_min     -0.224
_refine_ls_extinction_method     none
_refine_ls_extinction_coef     ?
loop_
    _atom_type_symbol
    _atom_type_description
    _atom_type_scat_dispersion_real
    _atom_type_scat_dispersion_imag
    _atom_type_scat_source
    'C' 'C' 0.0033 0.0016
                         'International Tables Vol C Tables 4.2.6.8 and 6.1.1.4'
    'H' 'H' 0.0000 0.0000
                         'International Tables Vol C Tables 4.2.6.8 and 6.1.1.4'
    'N' 'N' 0.0061 0.0033
                         'International Tables Vol C Tables 4.2.6.8 and 6.1.1.4'
    'O' 'O' 0.0106 0.0060
                         'International Tables Vol C Tables 4.2.6.8 and 6.1.1.4'
_computing_data_collection     'APEX2 (Bruker, 2009)'
_computing_cell_refinement     'SAINT (Bruker, 2009)'
_computing_data_reduction     'SAINT (Bruker, 2009)'
_computing_structure_solution     'SHELXTL (Sheldrick, 2008)'
_computing_structure_refinement     'SHELXTL (Sheldrick, 2008)'
_computing_molecular_graphics     'SHELXTL (Sheldrick, 2008)'
_computing_publication_material
;
SHELXTL (Sheldrick, 2008) and PLATON (Spek, 2009)
;
loop_
    _atom_site_type_symbol
    _atom_site_label
    _atom_site_fract_x
    _atom_site_fract_y
    _atom_site_fract_z
    _atom_site_U_iso_or_equiv
    _atom_site_adp_type
    _atom_site_calc_flag
    _atom_site_refinement_flags
    _atom_site_occupancy
    _atom_site_symmetry_multiplicity
    _atom_site_disorder_assembly
    _atom_site_disorder_group
    O O1 0.14729(12) -0.33971(6) 0.12947(8) 0.0215(2) Uani d . 1 1 . .
    O O2 0.15417(11) -0.47845(6) 0.18402(7) 0.01792(19) Uani d . 1 1 . .
    N N1 0.16268(13) -0.15414(6) 0.43284(9) 0.0156(2) Uani d . 1 1 . .
    N N2 0.24570(13) -0.09564(6) 0.32204(8) 0.0155(2) Uani d . 1 1 . .
    N N3 0.33813(12) 0.13649(6) 0.49615(8) 0.0148(2) Uani d . 1 1 . .
    N N4 0.22805(13) 0.02550(7) 0.53736(8) 0.0153(2) Uani d . 1 1 . .
    C C1 0.07884(15) -0.42262(8) 0.33507(10) 0.0170(2) Uani d . 1 1 . .
    H H1A 0.0624 -0.4821 0.3160 0.020 Uiso calc R 1 1 . .
    C C2 0.05934(17) -0.39045(8) 0.41686(11) 0.0206(3) Uani d . 1 1 . .
    H H2A 0.0269 -0.4287 0.4516 0.025 Uiso calc R 1 1 . .
    C C3 0.08756(16) -0.30209(8) 0.44747(10) 0.0188(2) Uani d . 1 1 . .
    H H3A 0.0752 -0.2822 0.5030 0.023 Uiso calc R 1 1 . .
    C C4 0.13454(14) -0.24239(7) 0.39563(10) 0.0142(2) Uani d . 1 1 . .
    C C5 0.15066(14) -0.27426(8) 0.31152(9) 0.0142(2) Uani d . 1 1 . .
    H H5A 0.1794 -0.2358 0.2748 0.017 Uiso calc R 1 1 . .
    C C6 0.12366(14) -0.36354(7) 0.28254(9) 0.0136(2) Uani d . 1 1 . .
    C C7 0.14233(14) -0.39209(8) 0.19153(9) 0.0144(2) Uani d . 1 1 . .
    C C8 0.21835(14) -0.08493(7) 0.40042(9) 0.0141(2) Uani d . 1 1 . .
    C C9 0.30995(14) -0.02752(8) 0.29402(10) 0.0149(2) Uani d . 1 1 . .
    C C10 0.33503(16) -0.04493(8) 0.20876(10) 0.0190(2) Uani d . 1 1 . .
    H H10A 0.3056 -0.0997 0.1740 0.023 Uiso calc R 1 1 . .
    C C11 0.40222(16) 0.01784(8) 0.17665(11) 0.0207(3) Uani d . 1 1 . .
    H H11A 0.4170 0.0056 0.1199 0.025 Uiso calc R 1 1 . .
    C C12 0.44865(16) 0.10040(8) 0.22899(11) 0.0198(2) Uani d . 1 1 . .
    H H12A 0.4963 0.1422 0.2078 0.024 Uiso calc R 1 1 . .
    C C13 0.42430(15) 0.12010(8) 0.31138(10) 0.0173(2) Uani d . 1 1 . .
    H H13A 0.4547 0.1753 0.3451 0.021 Uiso calc R 1 1 . .
    C C14 0.35331(14) 0.05705(8) 0.34531(9) 0.0143(2) Uani d . 1 1 . .
    C C15 0.31713(14) 0.06692(7) 0.42760(9) 0.0135(2) Uani d . 1 1 . .
    C C16 0.24962(14) -0.00111(8) 0.45501(9) 0.0139(2) Uani d . 1 1 . .
    C C17 0.28305(15) 0.10753(8) 0.55894(10) 0.0163(2) Uani d . 1 1 . .
    H H17A 0.2841 0.1423 0.6121 0.020 Uiso calc R 1 1 . .
    C C18 0.41403(15) 0.22270(8) 0.50622(10) 0.0168(2) Uani d . 1 1 . .
    H H18A 0.5132 0.2142 0.5056 0.020 Uiso calc R 1 1 . .
    H H18B 0.4490 0.2484 0.5772 0.020 Uiso calc R 1 1 . .
    C C19 0.29783(15) 0.28790(8) 0.41406(10) 0.0175(2) Uani d . 1 1 . .
    H H19A 0.2461 0.2576 0.3425 0.021 Uiso calc R 1 1 . .
    C C20 0.40172(18) 0.36485(9) 0.41590(13) 0.0277(3) Uani d . 1 1 . .
    H H20A 0.4829 0.3431 0.4029 0.041 Uiso calc R 1 1 . .
    H H20B 0.4579 0.3934 0.4869 0.041 Uiso calc R 1 1 . .
    H H20C 0.3297 0.4064 0.3590 0.041 Uiso calc R 1 1 . .
    C C21 0.15965(15) 0.31946(8) 0.42709(11) 0.0211(3) Uani d . 1 1 . .
    H H21A 0.0850 0.3575 0.3663 0.032 Uiso calc R 1 1 . .
    H H21B 0.2080 0.3513 0.4956 0.032 Uiso calc R 1 1 . .
    H H21C 0.0989 0.2695 0.4276 0.032 Uiso calc R 1 1 . .
    H H1N1 0.1529(19) -0.1435(11) 0.4871(14) 0.021(4) Uiso d . 1 1 . .
    H H1O2 0.171(3) -0.4938(15) 0.1246(18) 0.052(6) Uiso d . 1 1 . .
loop_
    _atom_site_aniso_label
    _atom_site_aniso_U_11
    _atom_site_aniso_U_22
    _atom_site_aniso_U_33
    _atom_site_aniso_U_12
    _atom_site_aniso_U_13
    _atom_site_aniso_U_23
    O1 0.0341(5) 0.0166(4) 0.0218(5) 0.0039(4) 0.0207(4) 0.0028(3)
    O2 0.0250(4) 0.0134(4) 0.0200(4) 0.0004(3) 0.0155(4) -0.0017(3)
    N1 0.0232(5) 0.0119(4) 0.0170(5) -0.0023(4) 0.0145(4) -0.0020(3)
    N2 0.0192(5) 0.0131(5) 0.0163(5) 0.0004(4) 0.0112(4) 0.0007(3)
    N3 0.0184(5) 0.0110(4) 0.0150(5) -0.0013(3) 0.0094(4) -0.0002(3)
    N4 0.0184(5) 0.0141(5) 0.0147(4) -0.0001(3) 0.0100(4) 0.0003(3)
    C1 0.0215(5) 0.0135(5) 0.0182(5) -0.0030(4) 0.0125(5) -0.0018(4)
    C2 0.0298(6) 0.0166(6) 0.0220(6) -0.0062(5) 0.0186(5) -0.0018(4)
    C3 0.0265(6) 0.0170(6) 0.0200(6) -0.0043(4) 0.0174(5) -0.0031(4)
    C4 0.0149(5) 0.0123(5) 0.0148(5) -0.0012(4) 0.0079(4) -0.0009(4)
    C5 0.0162(5) 0.0125(5) 0.0151(5) -0.0001(4) 0.0094(4) 0.0002(4)
    C6 0.0145(5) 0.0135(5) 0.0130(5) 0.0005(4) 0.0077(4) -0.0002(4)
    C7 0.0136(5) 0.0143(5) 0.0146(5) 0.0008(4) 0.0074(4) -0.0017(4)
    C8 0.0153(5) 0.0119(5) 0.0144(5) -0.0002(4) 0.0078(4) 0.0006(4)
    C9 0.0160(5) 0.0141(5) 0.0149(5) 0.0015(4) 0.0087(4) 0.0020(4)
    C10 0.0236(6) 0.0170(6) 0.0196(6) 0.0031(4) 0.0141(5) 0.0015(4)
    C11 0.0257(6) 0.0214(6) 0.0198(6) 0.0050(5) 0.0158(5) 0.0049(5)
    C12 0.0207(6) 0.0195(6) 0.0226(6) 0.0030(4) 0.0143(5) 0.0073(5)
    C13 0.0177(5) 0.0153(5) 0.0192(6) 0.0008(4) 0.0106(5) 0.0033(4)
    C14 0.0140(5) 0.0142(5) 0.0142(5) 0.0014(4) 0.0077(4) 0.0023(4)
    C15 0.0145(5) 0.0112(5) 0.0140(5) 0.0004(4) 0.0075(4) 0.0003(4)
    C16 0.0155(5) 0.0131(5) 0.0134(5) 0.0008(4) 0.0082(4) 0.0006(4)
    C17 0.0209(5) 0.0138(5) 0.0155(5) -0.0009(4) 0.0111(5) -0.0005(4)
    C18 0.0182(5) 0.0119(5) 0.0189(6) -0.0029(4) 0.0094(5) -0.0003(4)
    C19 0.0194(5) 0.0134(5) 0.0197(6) 0.0002(4) 0.0109(5) 0.0022(4)
    C20 0.0284(7) 0.0178(6) 0.0411(8) 0.0009(5) 0.0220(6) 0.0083(5)
    C21 0.0194(6) 0.0175(6) 0.0245(6) -0.0001(4) 0.0111(5) -0.0006(5)
_geom_special_details
;
All e.s.d.'s (except the e.s.d. in the dihedral angle between two l.s. planes)
are estimated using the full covariance matrix. The cell e.s.d.'s are taken
into account individually in the estimation of e.s.d.'s in distances, angles
and torsion angles; correlations between e.s.d.'s in cell parameters are only
used when they are defined by crystal symmetry. An approximate (isotropic)
treatment of cell e.s.d.'s is used for estimating e.s.d.'s involving l.s.
planes.
;
loop_
    _geom_bond_atom_site_label_1
    _geom_bond_atom_site_label_2
    _geom_bond_site_symmetry_2
    _geom_bond_distance
    _geom_bond_publ_flag
    O1 C7 . 1.2219(15) ?
    O2 C7 . 1.3231(14) ?
    O2 H1O2 . 0.99(2) ?
    N1 C8 . 1.3755(15) ?
    N1 C4 . 1.4106(15) ?
    N1 H1N1 . 0.860(16) ?
    N2 C8 . 1.3145(15) ?
    N2 C9 . 1.3771(15) ?
    N3 C17 . 1.3592(15) ?
    N3 C15 . 1.3852(14) ?
    N3 C18 . 1.4641(15) ?
    N4 C17 . 1.3185(15) ?
    N4 C16 . 1.3838(15) ?
    C1 C2 . 1.3908(17) ?
    C1 C6 . 1.3923(16) ?
    C1 H1A . 0.9300 ?
    C2 C3 . 1.3887(17) ?
    C2 H2A . 0.9300 ?
    C3 C4 . 1.4041(16) ?
    C3 H3A . 0.9300 ?
    C4 C5 . 1.4008(16) ?
    C5 C6 . 1.3973(16) ?
    C5 H5A . 0.9300 ?
    C6 C7 . 1.4945(16) ?
    C8 C16 . 1.4371(16) ?
    C9 C10 . 1.4131(17) ?
    C9 C14 . 1.4225(16) ?
    C10 C11 . 1.3709(18) ?
    C10 H10A . 0.9300 ?
    C11 C12 . 1.4012(18) ?
    C11 H11A . 0.9300 ?
    C12 C13 . 1.3750(18) ?
    C12 H12A . 0.9300 ?
    C13 C14 . 1.4146(16) ?
    C13 H13A . 0.9300 ?
    C14 C15 . 1.4280(17) ?
    C15 C16 . 1.3907(16) ?
    C17 H17A . 0.9300 ?
    C18 C19 . 1.5327(16) ?
    C18 H18A . 0.9700 ?
    C18 H18B . 0.9700 ?
    C19 C21 . 1.5238(18) ?
    C19 C20 . 1.5276(18) ?
    C19 H19A . 0.9800 ?
    C20 H20A . 0.9600 ?
    C20 H20B . 0.9600 ?
    C20 H20C . 0.9600 ?
    C21 H21A . 0.9600 ?
    C21 H21B . 0.9600 ?
    C21 H21C . 0.9600 ?
loop_
    _geom_angle_atom_site_label_1
    _geom_angle_atom_site_label_2
    _geom_angle_atom_site_label_3
    _geom_angle_site_symmetry_1
    _geom_angle_site_symmetry_3
    _geom_angle
    _geom_angle_publ_flag
    C7 O2 H1O2 . . 111.6(13) ?
    C8 N1 C4 . . 128.29(10) ?
    C8 N1 H1N1 . . 115.8(11) ?
    C4 N1 H1N1 . . 115.7(11) ?
    C8 N2 C9 . . 120.30(10) ?
    C17 N3 C15 . . 106.38(10) ?
    C17 N3 C18 . . 125.57(10) ?
    C15 N3 C18 . . 127.95(10) ?
    C17 N4 C16 . . 104.21(10) ?
    C2 C1 C6 . . 118.33(11) ?
    C2 C1 H1A . . 120.8 ?
    C6 C1 H1A . . 120.8 ?
    C3 C2 C1 . . 121.03(11) ?
    C3 C2 H2A . . 119.5 ?
    C1 C2 H2A . . 119.5 ?
    C2 C3 C4 . . 120.89(11) ?
    C2 C3 H3A . . 119.6 ?
    C4 C3 H3A . . 119.6 ?
    C5 C4 C3 . . 118.17(11) ?
    C5 C4 N1 . . 124.73(10) ?
    C3 C4 N1 . . 117.10(11) ?
    C6 C5 C4 . . 120.25(11) ?
    C6 C5 H5A . . 119.9 ?
    C4 C5 H5A . . 119.9 ?
    C1 C6 C5 . . 121.31(11) ?
    C1 C6 C7 . . 121.77(10) ?
    C5 C6 C7 . . 116.91(10) ?
    O1 C7 O2 . . 122.72(11) ?
    O1 C7 C6 . . 122.59(10) ?
    O2 C7 C6 . . 114.69(10) ?
    N2 C8 N1 . . 120.53(10) ?
    N2 C8 C16 . . 120.36(10) ?
    N1 C8 C16 . . 119.10(10) ?
    N2 C9 C10 . . 116.40(11) ?
    N2 C9 C14 . . 124.70(11) ?
    C10 C9 C14 . . 118.89(11) ?
    C11 C10 C9 . . 120.90(12) ?
    C11 C10 H10A . . 119.6 ?
    C9 C10 H10A . . 119.6 ?
    C10 C11 C12 . . 120.20(12) ?
    C10 C11 H11A . . 119.9 ?
    C12 C11 H11A . . 119.9 ?
    C13 C12 C11 . . 120.54(11) ?
    C13 C12 H12A . . 119.7 ?
    C11 C12 H12A . . 119.7 ?
    C12 C13 C14 . . 120.52(11) ?
    C12 C13 H13A . . 119.7 ?
    C14 C13 H13A . . 119.7 ?
    C13 C14 C9 . . 118.92(11) ?
    C13 C14 C15 . . 127.81(11) ?
    C9 C14 C15 . . 113.27(10) ?
    N3 C15 C16 . . 105.18(10) ?
    N3 C15 C14 . . 132.51(11) ?
    C16 C15 C14 . . 122.30(10) ?
    N4 C16 C15 . . 110.61(10) ?
    N4 C16 C8 . . 130.39(11) ?
    C15 C16 C8 . . 118.97(11) ?
    N4 C17 N3 . . 113.62(11) ?
    N4 C17 H17A . . 123.2 ?
    N3 C17 H17A . . 123.2 ?
    N3 C18 C19 . . 113.99(10) ?
    N3 C18 H18A . . 108.8 ?
    C19 C18 H18A . . 108.8 ?
    N3 C18 H18B . . 108.8 ?
    C19 C18 H18B . . 108.8 ?
    H18A C18 H18B . . 107.6 ?
    C21 C19 C20 . . 111.64(11) ?
    C21 C19 C18 . . 110.94(10) ?
    C20 C19 C18 . . 108.90(10) ?
    C21 C19 H19A . . 108.4 ?
    C20 C19 H19A . . 108.4 ?
    C18 C19 H19A . . 108.4 ?
    C19 C20 H20A . . 109.5 ?
    C19 C20 H20B . . 109.5 ?
    H20A C20 H20B . . 109.5 ?
    C19 C20 H20C . . 109.5 ?
    H20A C20 H20C . . 109.5 ?
    H20B C20 H20C . . 109.5 ?
    C19 C21 H21A . . 109.5 ?
    C19 C21 H21B . . 109.5 ?
    H21A C21 H21B . . 109.5 ?
    C19 C21 H21C . . 109.5 ?
    H21A C21 H21C . . 109.5 ?
    H21B C21 H21C . . 109.5 ?
loop_
    _geom_torsion_atom_site_label_1
    _geom_torsion_atom_site_label_2
    _geom_torsion_atom_site_label_3
    _geom_torsion_atom_site_label_4
    _geom_torsion_site_symmetry_1
    _geom_torsion_site_symmetry_2
    _geom_torsion_site_symmetry_3
    _geom_torsion_site_symmetry_4
    _geom_torsion
    _geom_torsion_publ_flag
    C6 C1 C2 C3 . . . . -1.50(19) ?
    C1 C2 C3 C4 . . . . 0.8(2) ?
    C2 C3 C4 C5 . . . . 0.58(18) ?
    C2 C3 C4 N1 . . . . -179.23(12) ?
    C8 N1 C4 C5 . . . . -3.85(19) ?
    C8 N1 C4 C3 . . . . 175.94(11) ?
    C3 C4 C5 C6 . . . . -1.29(17) ?
    N1 C4 C5 C6 . . . . 178.50(11) ?
    C2 C1 C6 C5 . . . . 0.77(18) ?
    C2 C1 C6 C7 . . . . -178.19(11) ?
    C4 C5 C6 C1 . . . . 0.63(17) ?
    C4 C5 C6 C7 . . . . 179.64(10) ?
    C1 C6 C7 O1 . . . . 164.52(12) ?
    C5 C6 C7 O1 . . . . -14.48(16) ?
    C1 C6 C7 O2 . . . . -15.91(16) ?
    C5 C6 C7 O2 . . . . 165.09(10) ?
    C9 N2 C8 N1 . . . . -176.50(10) ?
    C9 N2 C8 C16 . . . . 2.20(16) ?
    C4 N1 C8 N2 . . . . 3.04(18) ?
    C4 N1 C8 C16 . . . . -175.68(11) ?
    C8 N2 C9 C10 . . . . -179.91(10) ?
    C8 N2 C9 C14 . . . . 0.79(17) ?
    N2 C9 C10 C11 . . . . -178.40(11) ?
    C14 C9 C10 C11 . . . . 0.94(18) ?
    C9 C10 C11 C12 . . . . 0.58(19) ?
    C10 C11 C12 C13 . . . . -1.35(19) ?
    C11 C12 C13 C14 . . . . 0.55(18) ?
    C12 C13 C14 C9 . . . . 0.97(17) ?
    C12 C13 C14 C15 . . . . -178.92(11) ?
    N2 C9 C14 C13 . . . . 177.58(11) ?
    C10 C9 C14 C13 . . . . -1.70(16) ?
    N2 C9 C14 C15 . . . . -2.51(16) ?
    C10 C9 C14 C15 . . . . 178.21(10) ?
    C17 N3 C15 C16 . . . . -0.25(12) ?
    C18 N3 C15 C16 . . . . 176.10(11) ?
    C17 N3 C15 C14 . . . . -179.22(12) ?
    C18 N3 C15 C14 . . . . -2.9(2) ?
    C13 C14 C15 N3 . . . . 0.0(2) ?
    C9 C14 C15 N3 . . . . -179.85(11) ?
    C13 C14 C15 C16 . . . . -178.78(11) ?
    C9 C14 C15 C16 . . . . 1.32(16) ?
    C17 N4 C16 C15 . . . . -0.49(13) ?
    C17 N4 C16 C8 . . . . 177.45(12) ?
    N3 C15 C16 N4 . . . . 0.46(13) ?
    C14 C15 C16 N4 . . . . 179.56(10) ?
    N3 C15 C16 C8 . . . . -177.74(10) ?
    C14 C15 C16 C8 . . . . 1.36(17) ?
    N2 C8 C16 N4 . . . . 178.96(11) ?
    N1 C8 C16 N4 . . . . -2.32(18) ?
    N2 C8 C16 C15 . . . . -3.25(16) ?
    N1 C8 C16 C15 . . . . 175.47(10) ?
    C16 N4 C17 N3 . . . . 0.33(13) ?
    C15 N3 C17 N4 . . . . -0.05(13) ?
    C18 N3 C17 N4 . . . . -176.51(10) ?
    C17 N3 C18 C19 . . . . -104.71(13) ?
    C15 N3 C18 C19 . . . . 79.60(15) ?
    N3 C18 C19 C21 . . . . 71.13(13) ?
    N3 C18 C19 C20 . . . . -165.62(11) ?
loop_
    _geom_hbond_atom_site_label_D
    _geom_hbond_atom_site_label_H
    _geom_hbond_atom_site_label_A
    _geom_hbond_site_symmetry_A
    _geom_hbond_distance_DH
    _geom_hbond_distance_HA
    _geom_hbond_distance_DA
    _geom_hbond_angle_DHA
    _geom_hbond_publ_flag
    N1 H1N1 O1 4_556 0.860(16) 2.114(17) 2.9436(14) 161.8(15) yes
    O2 H1O2 N4 4 0.99(2) 1.71(2) 2.6926(13) 172(2) yes
    C3 H3A O1 4_556 0.93 2.42 3.1998(15) 142 yes
    C5 H5A N2 . 0.93 2.21 2.8337(16) 123 yes
    C1 H1A Cg2 2_545 0.93 2.94 3.3877(14) 111 yes
