# Supplementary material for: 3-[(1-Isobutyl-1H-imidazo[4,5-c]quinolin-4-yl)amino]­benzoic acid
Source: Acta Crystallogr Sect E Struct Rep Online. 2011 Jul 30;67(Pt 8):o2150. doi: 10.1107/S1600536811028765 (PMC3213588; doi:10.1107/S1600536811028765)
Supplement: Supplementary file 2 [file e-67-o2150-Isup2.hkl]

# 
# h,k,l, Fc-squared, Fo-squared, sigma(Fo-squared) and status flag 
# 
data_I
_shelx_title ' gkn7nm in P2(1)/c (100K)' 
_shelx_refln_list_code          4 
_shelx_F_calc_maximum      246.30 
_exptl_crystal_F_000       760.00 
_reflns_d_resolution_high  0.6802 
 
loop_ 
 _symmetry_equiv_pos_as_xyz 
 'x, y, z' 
 '-x, y+1/2, -z+1/2' 
 '-x, -y, -z' 
 'x, -y-1/2, z-1/2' 
 
_cell_length_a     9.6440 
_cell_length_b    15.1496 
_cell_length_c    14.5286 
_cell_angle_alpha  90.000 
_cell_angle_beta  123.927 
_cell_angle_gamma  90.000 
 
_shelx_F_squared_multiplier     1.000 
 
loop_ 
 _refln_index_h 
 _refln_index_k 
 _refln_index_l 
 _refln_F_squared_calc 
 _refln_F_squared_meas 
 _refln_F_squared_sigma 
 _refln_observed_status 
   1   0   0      317.93      332.92      3.98 o 
   2   0   0    14461.56    14843.42    145.06 o 
   3   0   0     2861.13     2822.79     25.63 o 
   4   0   0     6008.76     6313.94     59.50 o 
   5   0   0      315.57      347.71      6.46 o 
   6   0   0       38.35       36.40      3.28 o 
   7   0   0     1135.99     1115.82     19.12 o 
   8   0   0       17.72       11.03      5.01 o 
   9   0   0        8.14        1.07      4.55 o 
  10   0   0      402.03      411.20     18.38 o 
  11   0   0      618.08      567.02     33.19 o 
   1   1   0      755.65      848.84      6.42 o 
   2   1   0    43369.06    43577.22    261.92 o 
   3   1   0      211.74      237.86      3.30 o 
   4   1   0        8.24       13.52      1.54 o 
   5   1   0     1002.56      996.37     10.54 o 
   6   1   0       44.08       68.59      2.70 o 
   7   1   0       61.61       72.04      3.74 o 
   8   1   0        2.09       -0.06      2.53 o 
   9   1   0      469.86      455.30     13.10 o 
  10   1   0        0.35       -2.09      7.24 o 
  11   1   0       14.25       -1.92      6.60 o 
   0   2   0     4013.07     4252.05    108.26 o 
   1   2   0     2283.70     2372.51     19.71 o 
   2   2   0     3756.56     3989.09     27.63 o 
   3   2   0     3292.32     3470.60     24.76 o 
   4   2   0     1206.24     1278.85     10.75 o 
   5   2   0       88.67       88.82      2.66 o 
   6   2   0       80.67       88.08      3.07 o 
   7   2   0      635.16      633.55      9.94 o 
   8   2   0        0.95        2.99      2.05 o 
   9   2   0      188.22      203.06      8.31 o 
  10   2   0       17.69       14.43      5.70 o 
  11   2   0        8.58       15.66      6.30 o 
   1   3   0      313.93      305.57      3.72 o 
   2   3   0     5193.33     5445.63     39.13 o 
   3   3   0      454.99      527.46      5.37 o 
   4   3   0       98.57      104.55      2.31 o 
   5   3   0      169.07      189.11      3.73 o 
   6   3   0       91.98      108.58      4.01 o 
   7   3   0       32.14       35.82      2.88 o 
   8   3   0        2.86        4.24      2.62 o 
   9   3   0        7.39       12.62      3.54 o 
  10   3   0        0.20       -2.62      4.78 o 
  11   3   0        0.11        0.67      8.00 o 
   0   4   0     2389.93     2363.01     39.59 o 
   1   4   0        0.63        0.69      0.72 o 
   2   4   0      703.44      787.65      6.83 o 
   3   4   0       21.65       34.45      1.51 o 
   4   4   0       39.24       43.90      1.81 o 
   5   4   0       42.90       44.37      2.28 o 
   6   4   0        2.97        6.60      2.13 o 
   7   4   0        0.23        1.09      1.79 o 
   8   4   0       38.86       40.34      4.15 o 
   9   4   0        8.68        5.54      3.55 o 
  10   4   0       36.27       24.04      6.19 o 
  11   4   0       27.33       31.01      8.52 o 
   1   5   0      110.90       77.81      4.12 o 
   2   5   0      219.76      210.27      2.95 o 
   3   5   0       17.32        8.91      1.10 o 
   4   5   0      142.68      149.98      3.56 o 
   5   5   0        0.40       -0.73      1.39 o 
   6   5   0        5.21        3.08      1.98 o 
   7   5   0       56.49       48.49      3.76 o 
   8   5   0        2.95       -0.47      2.95 o 
   9   5   0        9.08       12.15      3.80 o 
  10   5   0        0.02       -6.67      5.26 o 
  11   5   0       31.68       42.25      7.19 o 
   0   6   0        7.36        6.88      3.62 o 
   1   6   0      198.38      188.50      4.19 o 
   2   6   0      207.27      256.23      3.73 o 
   3   6   0     1162.42     1156.46     11.12 o 
   4   6   0      466.10      401.66      5.45 o 
   5   6   0      224.98      220.64      4.62 o 
   6   6   0      326.58      333.09      7.32 o 
   7   6   0       84.58       84.90      4.94 o 
   8   6   0       56.60       56.50      4.88 o 
   9   6   0      132.59      125.43      7.06 o 
  10   6   0        0.01       -3.16      3.91 o 
  11   6   0        2.12        1.97      5.22 o 
   1   7   0       17.59       32.90      3.80 o 
   2   7   0     1913.22     2289.38     23.38 o 
   3   7   0      292.23      291.06      4.00 o 
   4   7   0       25.96       24.92      1.79 o 
   5   7   0       19.52       18.06      2.31 o 
   6   7   0      446.70      451.66      9.65 o 
   7   7   0      283.99      294.87      7.35 o 
   8   7   0       19.93       21.75      5.91 o 
   9   7   0      340.53      318.85     10.56 o 
  10   7   0       23.92       19.52      5.32 o 
  11   7   0        1.58        1.13      7.42 o 
   0   8   0     3376.08     3754.14     98.92 o 
   1   8   0      102.80       76.02      4.25 o 
   2   8   0        0.21        3.21      1.39 o 
   3   8   0      554.41      571.85      9.01 o 
   4   8   0       54.62       73.33      2.77 o 
   5   8   0      169.92      152.39      4.72 o 
   6   8   0      299.63      279.18      6.48 o 
   7   8   0      719.70      736.48     11.76 o 
   8   8   0      236.59      230.42      8.08 o 
   9   8   0       16.66       18.22      4.01 o 
  10   8   0       63.15       63.93      8.10 o 
   1   9   0       25.57       38.49      2.72 o 
   2   9   0      926.28      948.77     15.28 o 
   3   9   0        1.00        6.27      1.79 o 
   4   9   0        1.17        0.97      2.17 o 
   5   9   0     2316.35     2298.81     27.28 o 
   6   9   0     1720.65     1627.49     34.87 o 
   7   9   0      818.19      785.35     15.30 o 
   8   9   0      542.96      521.59     16.32 o 
   9   9   0      124.04      141.51     21.13 o 
  10   9   0        0.12        2.00      5.34 o 
   0  10   0      119.99      123.04      7.66 o 
   1  10   0        5.07        4.86      1.83 o 
   2  10   0        0.32        2.95      1.96 o 
   3  10   0        8.15        6.68      1.90 o 
   4  10   0     1673.44     1570.15     20.20 o 
   5  10   0        0.00        2.32      2.83 o 
   6  10   0     1666.88     1583.25     23.25 o 
   7  10   0        2.74        3.61      3.44 o 
   8  10   0       13.60        9.83      4.35 o 
   9  10   0       51.60       43.83      8.24 o 
  10  10   0        1.34        3.91      6.22 o 
   1  11   0      166.00      167.05      5.52 o 
   2  11   0        4.94        7.60      2.36 o 
   3  11   0        0.73       -2.49      1.82 o 
   4  11   0      940.84      918.64     15.36 o 
   5  11   0      204.48      202.45      8.30 o 
   6  11   0       16.46       17.58      5.27 o 
   7  11   0      138.61      130.78      8.37 o 
   8  11   0       84.96       88.66      7.60 o 
   9  11   0       23.15       17.47      6.74 o 
  10  11   0        3.53        9.11      6.58 o 
   0  12   0        7.94        7.61      3.44 o 
   1  12   0      661.21      656.52     12.31 o 
   2  12   0      157.94      157.09      6.18 o 
   3  12   0     1143.64     1100.55     17.22 o 
   4  12   0      157.11      146.02      6.42 o 
   5  12   0       79.51       89.19      6.34 o 
   6  12   0        8.53       13.70      4.01 o 
   7  12   0        9.01       13.72      4.39 o 
   8  12   0      124.48      136.64     13.48 o 
   9  12   0       18.34       22.02      9.32 o 
   1  13   0     1096.81     1035.91     17.39 o 
   2  13   0      128.60      119.88      5.90 o 
   3  13   0       11.79        8.56      2.73 o 
   4  13   0      136.58      135.57      7.51 o 
   5  13   0      235.40      210.72      8.96 o 
   6  13   0        0.07        2.25      3.44 o 
   7  13   0       44.40       43.00      5.82 o 
   8  13   0       11.94       13.00      5.09 o 
   9  13   0        0.08        8.26      6.33 o 
   0  14   0        8.61        3.72      4.56 o 
   1  14   0       42.04       37.78      3.87 o 
   2  14   0        0.28       -0.96      2.59 o 
   3  14   0      197.09      186.69      8.77 o 
   4  14   0       57.04       51.99      5.69 o 
   5  14   0        1.36       -0.87      3.09 o 
   6  14   0       13.75       21.33      4.75 o 
   7  14   0       63.84       57.04      6.49 o 
   8  14   0        0.17        4.26      5.69 o 
   9  14   0        8.96       13.41      6.84 o 
   1  15   0      243.89      250.54     10.44 o 
   2  15   0      537.28      520.68     12.50 o 
   3  15   0       17.68       15.90      3.50 o 
   4  15   0      173.20      172.29      8.85 o 
   5  15   0       63.60       83.11      6.85 o 
   6  15   0       13.07       11.04      4.47 o 
   7  15   0       36.14       34.83      7.37 o 
   8  15   0        5.12       14.08      6.70 o 
   0  16   0      323.82      287.56     19.32 o 
   1  16   0       18.88       23.24      3.93 o 
   2  16   0      182.49      179.55      7.90 o 
   3  16   0      269.80      282.00      9.41 o 
   4  16   0       75.20       89.57      9.00 o 
   5  16   0       31.02       42.14      7.59 o 
   6  16   0        1.49       -2.95      5.44 o 
   7  16   0       68.45       79.19     14.23 o 
   8  16   0       23.19       35.21      8.28 o 
   1  17   0      134.21      146.42      8.04 o 
   2  17   0       34.35       44.29      8.15 o 
   3  17   0       12.12       11.26      4.46 o 
   4  17   0       17.08       17.30      4.48 o 
   5  17   0      254.59      227.73     11.91 o 
   6  17   0      116.72      141.33     11.99 o 
   7  17   0       54.73       56.19      8.85 o 
   0  18   0        1.18       -0.82      4.91 o 
   1  18   0       56.40       68.79      6.19 o 
   2  18   0        6.93       12.61      4.06 o 
   3  18   0        7.75       18.19      4.77 o 
   4  18   0        5.44        3.10      4.81 o 
   5  18   0        2.18        6.34      5.43 o 
   6  18   0       13.25       13.23      6.47 o 
   1  19   0      316.83      370.98     15.31 o 
   2  19   0      115.14      124.11      9.12 o 
   3  19   0        1.97       -0.75      6.49 o 
   4  19   0        2.07       -5.24      7.79 o 
   5  19   0       15.03       28.43      7.29 o 
   6  19   0        0.60        6.57      6.30 o 
   0  20   0       15.13       16.34      8.45 o 
   1  20   0       10.65       16.13      5.94 o 
   2  20   0        8.76        5.68      5.22 o 
   3  20   0        4.68        2.73      5.26 o 
   4  20   0       45.27       51.95      8.29 o 
   5  20   0       89.92      107.63     11.20 o 
   1  21   0        0.65       -0.96      5.25 o 
   2  21   0      163.14      184.73     13.29 o 
   3  21   0      138.53      170.77     13.42 o 
   0  22   0       26.71       29.36     10.05 o 
   1  22   0       77.66       95.84     11.06 o 
 -12   1   1        2.14       -3.17      6.59 o 
 -11   1   1       25.98       23.69      4.99 o 
 -10   1   1      477.01      459.28     11.32 o 
  -9   1   1      387.25      379.43      9.84 o 
  -8   1   1      659.79      677.16     11.85 o 
  -7   1   1        4.88        6.43      2.43 o 
  -6   1   1        9.74       10.44      1.37 o 
  -5   1   1      442.85      470.14      5.31 o 
  -4   1   1      394.03      423.99      5.03 o 
  -3   1   1      334.09      417.69      4.03 o 
  -2   1   1      726.19      756.70      6.42 o 
  -1   1   1     2029.78     2083.23     15.22 o 
   0   1   1    11189.70    11684.47    137.31 o 
   1   1   1      174.77      179.88      2.46 o 
   2   1   1    60663.46    62747.97    392.10 o 
   3   1   1     1341.52     1354.96     12.06 o 
   4   1   1      496.49      555.22      6.59 o 
   5   1   1      468.54      489.10      6.21 o 
   6   1   1      442.27      473.78      6.51 o 
   7   1   1       59.13       64.86      3.76 o 
   8   1   1       47.38       47.84      4.39 o 
   9   1   1       24.23       23.18      4.99 o 
  10   1   1        0.03        6.72      5.00 o 
  11   1   1       82.23       74.05     12.60 o 
 -12   2   1       20.86       27.32      8.34 o 
 -11   2   1       10.87        9.38      5.15 o 
 -10   2   1       59.10       56.19      5.29 o 
  -9   2   1       28.71       36.68      4.92 o 
  -8   2   1      435.33      430.00      8.68 o 
  -7   2   1      308.04      322.04      6.10 o 
  -6   2   1       27.49       21.79      1.66 o 
  -5   2   1       83.25       66.26      1.92 o 
  -4   2   1      568.87      534.01      5.05 o 
  -3   2   1      765.10      757.48      7.67 o 
  -2   2   1      328.62      368.91      4.02 o 
  -1   2   1      330.65      346.59      4.13 o 
   0   2   1     4336.87     4431.58     69.26 o 
   1   2   1     1129.30     1145.02      8.43 o 
   2   2   1    15435.41    15774.86    152.14 o 
   3   2   1     2381.68     2607.92     18.65 o 
   4   2   1    11775.10    12756.64     86.40 o 
   5   2   1      645.21      648.24      7.78 o 
   6   2   1        1.80        3.24      1.78 o 
   7   2   1       87.85      105.81      5.06 o 
   8   2   1      193.10      190.30      7.40 o 
   9   2   1      163.19      158.56     13.08 o 
  10   2   1      105.89      111.43     12.48 o 
  11   2   1        2.25       -4.90      6.69 o 
 -12   3   1       25.93       32.49     10.87 o 
 -11   3   1       33.15       32.33      7.05 o 
 -10   3   1       13.90       14.79      4.72 o 
  -9   3   1        0.43       -3.98      2.60 o 
  -8   3   1        1.38       -1.69      2.33 o 
  -7   3   1       66.14       75.76      3.59 o 
  -6   3   1       83.16       92.07      3.82 o 
  -5   3   1      303.90      310.84      5.24 o 
  -4   3   1       16.20       18.73      1.10 o 
  -3   3   1      383.63      422.02      4.09 o 
  -2   3   1       20.02       24.14      1.33 o 
  -1   3   1     1388.34     1419.06     15.45 o 
   0   3   1     1334.23     1445.64     23.25 o 
   1   3   1     7819.46     8354.03     67.16 o 
   2   3   1     1143.95     1242.78     10.48 o 
   3   3   1      204.77      223.28      3.36 o 
   4   3   1     2330.95     2551.18     19.74 o 
   5   3   1      636.64      673.04      7.97 o 
   6   3   1      598.60      617.31      8.08 o 
   7   3   1      153.21      153.87      5.04 o 
   8   3   1       55.41       54.89      5.35 o 
   9   3   1        0.87        1.94      3.88 o 
  10   3   1       22.25       24.80      8.59 o 
  11   3   1        7.82       12.82      7.57 o 
 -11   4   1       14.94        9.99      5.20 o 
 -10   4   1       48.97       40.69      5.84 o 
  -9   4   1       35.88       36.12      5.82 o 
  -8   4   1        0.85        1.92      2.57 o 
  -7   4   1      416.84      434.08      7.76 o 
  -6   4   1       52.04       49.79      3.74 o 
  -5   4   1      294.76      308.12      4.91 o 
  -4   4   1       84.80       78.22      1.91 o 
  -3   4   1      188.91      172.21      2.86 o 
  -2   4   1     2373.87     2363.07     21.89 o 
  -1   4   1     2210.25     2157.29     23.49 o 
   0   4   1      253.30      243.69      6.31 o 
   1   4   1     2515.19     2841.34     38.58 o 
   2   4   1      515.67      584.32      6.74 o 
   3   4   1       86.02      110.77      2.49 o 
   4   4   1      870.12      932.65     12.79 o 
   5   4   1      473.71      487.66      6.46 o 
   6   4   1       59.29       61.62      3.37 o 
   7   4   1      147.33      146.59      5.81 o 
   8   4   1      186.48      182.83      8.99 o 
   9   4   1       79.68       76.23      6.96 o 
  10   4   1        4.30        5.74      5.57 o 
  11   4   1       59.76       65.39      8.53 o 
 -11   5   1      140.30      157.78     12.17 o 
 -10   5   1       14.78       13.83      4.67 o 
  -9   5   1       16.75       13.56      3.56 o 
  -8   5   1        8.64        9.65      2.87 o 
  -7   5   1        5.74        7.82      2.41 o 
  -6   5   1      300.28      287.90      5.66 o 
  -5   5   1      635.67      662.35      6.23 o 
  -4   5   1      761.50      756.29      6.87 o 
  -3   5   1     1410.57     1539.13     19.69 o 
  -2   5   1     1546.00     1592.65     15.68 o 
  -1   5   1     1204.29     1332.96     15.76 o 
   0   5   1      272.59      269.98      5.38 o 
   1   5   1      655.07      725.22      9.70 o 
   2   5   1      387.95      444.26      5.28 o 
   3   5   1        0.07        3.01      1.20 o 
   4   5   1     1293.60     1445.43     13.16 o 
   5   5   1       97.70       84.15      5.91 o 
   6   5   1       68.72       79.91      5.09 o 
   7   5   1      142.57      156.00      9.60 o 
   8   5   1       56.01       62.32      5.77 o 
   9   5   1       19.91       20.84      4.81 o 
  10   5   1       62.12       63.32      8.05 o 
  11   5   1       14.95       13.97      6.31 o 
 -11   6   1       18.45       19.15      6.04 o 
 -10   6   1       10.52        9.94      4.28 o 
  -9   6   1      184.41      191.93      7.92 o 
  -8   6   1        0.16       -5.01      2.50 o 
  -7   6   1      568.65      554.47      9.71 o 
  -6   6   1      117.01      115.06      4.18 o 
  -5   6   1      466.94      476.03      5.72 o 
  -4   6   1      753.29      740.50      8.48 o 
  -3   6   1      183.37      177.27      3.23 o 
  -2   6   1       17.60       31.63      4.09 o 
  -1   6   1      324.64      329.13      5.86 o 
   0   6   1      283.40      335.21      6.40 o 
   1   6   1        0.63        0.71      1.17 o 
   2   6   1      293.81      337.08      4.55 o 
   3   6   1      290.76      293.34      4.39 o 
   4   6   1      440.71      480.43      7.22 o 
   5   6   1      108.10      122.31      4.59 o 
   6   6   1      207.16      189.14      6.16 o 
   7   6   1        7.99        7.19      2.52 o 
   8   6   1      217.80      227.39      9.67 o 
   9   6   1      140.47      130.70      9.24 o 
  10   6   1       24.18       24.78      5.32 o 
 -11   7   1      110.04      123.37     13.43 o 
 -10   7   1        3.82        6.44      5.28 o 
  -9   7   1      101.05       95.36      5.69 o 
  -8   7   1       90.19       88.17      7.78 o 
  -7   7   1        2.35        0.98      2.03 o 
  -6   7   1      123.78      107.45      4.71 o 
  -5   7   1     1383.69     1358.64     15.88 o 
  -4   7   1       70.05       85.51      3.23 o 
  -3   7   1      360.42      326.59      5.23 o 
  -2   7   1      355.01      387.46     13.84 o 
  -1   7   1     4377.53     4759.44     50.25 o 
   0   7   1     1415.21     1540.08     18.06 o 
   1   7   1      426.98      488.52      9.66 o 
   2   7   1     1158.44     1276.46     13.29 o 
   3   7   1       25.71       27.37      1.75 o 
   4   7   1       19.60       20.58      2.18 o 
   5   7   1       32.27       35.94      5.32 o 
   6   7   1      103.16      106.34      6.97 o 
   7   7   1        5.97        4.72      3.03 o 
   8   7   1       46.32       47.74      5.38 o 
   9   7   1      247.79      267.87     12.51 o 
  10   7   1      359.07      354.12     12.20 o 
 -11   8   1       26.54       45.67     11.94 o 
 -10   8   1      248.91      227.72     11.41 o 
  -9   8   1       48.94       50.95      5.89 o 
  -8   8   1       81.00       85.06      5.58 o 
  -7   8   1        1.86        6.48      2.91 o 
  -6   8   1        3.85        1.69      2.48 o 
  -5   8   1      450.47      472.83     10.86 o 
  -4   8   1      266.78      329.48      6.19 o 
  -3   8   1     3357.11     3571.15     33.41 o 
  -2   8   1     2290.13     2420.03     28.15 o 
  -1   8   1       10.06       10.18      2.11 o 
   0   8   1       11.17        3.61      2.15 o 
   1   8   1      322.64      330.69      5.72 o 
   2   8   1        1.43        4.58      1.19 o 
   3   8   1      851.46      874.57     10.23 o 
   4   8   1       16.72        9.92      1.92 o 
   5   8   1        6.81        5.84      2.26 o 
   6   8   1      188.65      186.60      6.61 o 
   7   8   1       21.07       21.91      3.76 o 
   8   8   1     1508.11     1472.21     27.80 o 
   9   8   1      107.46      103.04      8.89 o 
  10   8   1       58.19       57.38      6.97 o 
 -11   9   1        2.62       -4.05      6.74 o 
 -10   9   1        8.94        9.27      5.45 o 
  -9   9   1       50.52       50.78      6.03 o 
  -8   9   1      177.97      162.75      7.49 o 
  -7   9   1      401.50      385.54      9.42 o 
  -6   9   1      387.18      369.15      8.61 o 
  -5   9   1      391.19      388.13     10.76 o 
  -4   9   1     1585.88     1599.76     17.93 o 
  -3   9   1       93.56       92.53      4.59 o 
  -2   9   1       15.85        2.72      1.78 o 
  -1   9   1        1.65        2.41      1.50 o 
   0   9   1        3.53        9.79      2.44 o 
   1   9   1      700.87      805.18     12.54 o 
   2   9   1      206.12      258.62      6.44 o 
   3   9   1       12.58       17.29      1.80 o 
   4   9   1       47.50       63.51      3.95 o 
   5   9   1     1113.79     1084.63     16.62 o 
   6   9   1      238.06      216.12      7.33 o 
   7   9   1       24.72       26.99      4.86 o 
   8   9   1       66.88       64.86      6.94 o 
   9   9   1        4.75        9.23      4.17 o 
  10   9   1        0.04       -3.47      6.18 o 
 -10  10   1       19.64       15.54      5.97 o 
  -9  10   1        0.43       -6.95      4.01 o 
  -8  10   1       61.95       64.45      5.59 o 
  -7  10   1      207.87      216.89      8.31 o 
  -6  10   1      122.80      120.27      6.25 o 
  -5  10   1      666.04      697.43     13.38 o 
  -4  10   1     1015.66      973.44     12.72 o 
  -3  10   1     2032.23     2152.07     23.51 o 
  -2  10   1      254.16      225.60      5.77 o 
  -1  10   1      834.26      965.16     16.27 o 
   0  10   1      165.18      170.66      7.11 o 
   1  10   1       62.98       63.30      3.61 o 
   2  10   1       16.22       14.67      5.97 o 
   3  10   1      668.45      669.67     16.78 o 
   4  10   1       50.68       53.19      4.90 o 
   5  10   1      150.17      141.39      5.05 o 
   6  10   1      107.68       99.47      5.46 o 
   7  10   1      189.94      185.23      6.47 o 
   8  10   1       81.00       74.25      6.66 o 
   9  10   1       81.60       84.47     10.20 o 
  10  10   1      160.92      138.96     13.05 o 
 -10  11   1        3.87       -3.24      6.03 o 
  -9  11   1       55.78       50.83      7.51 o 
  -8  11   1       45.10       48.63      5.25 o 
  -7  11   1      225.35      213.61     11.34 o 
  -6  11   1       68.94       66.17      5.50 o 
  -5  11   1      202.12      201.79      6.82 o 
  -4  11   1     1787.91     1784.79     21.51 o 
  -3  11   1       18.62       16.57      2.82 o 
  -2  11   1      450.43      420.47     14.63 o 
  -1  11   1       18.85       12.11      3.31 o 
   0  11   1       67.38       77.78      7.55 o 
   1  11   1       74.55       72.75      4.14 o 
   2  11   1      142.43      133.10      5.61 o 
   3  11   1       99.35       82.54      6.37 o 
   4  11   1       41.11       37.52      3.85 o 
   5  11   1      262.75      256.34      9.55 o 
   6  11   1      182.01      182.95     10.42 o 
   7  11   1      123.81      118.23      8.24 o 
   8  11   1      126.60      116.55     10.79 o 
   9  11   1       18.29       10.70      6.42 o 
 -10  12   1       60.15       52.45      9.07 o 
  -9  12   1       50.78       48.00      8.43 o 
  -8  12   1       20.03       26.73      5.26 o 
  -7  12   1        0.00        2.78      3.02 o 
  -6  12   1       14.34        7.94      3.07 o 
  -5  12   1      955.36      891.59     15.02 o 
  -4  12   1       73.46       62.92      3.69 o 
  -3  12   1      387.74      395.80     11.13 o 
  -2  12   1     1915.18     1910.56     44.56 o 
  -1  12   1       74.18       75.56      6.07 o 
   0  12   1        1.86        4.21      3.05 o 
   1  12   1        0.89        2.81      3.03 o 
   2  12   1        1.83       10.19      3.64 o 
   3  12   1       70.64       74.12      4.86 o 
   4  12   1       88.31       94.28      6.24 o 
   5  12   1       17.91       27.10      6.23 o 
   6  12   1       41.14       33.71      5.08 o 
   7  12   1      241.88      266.32     18.41 o 
   8  12   1       30.98       27.43      5.68 o 
   9  12   1       13.69        7.72      6.56 o 
  -9  13   1       27.25       15.51      7.01 o 
  -8  13   1       10.91       11.81      4.61 o 
  -7  13   1       14.77       15.64      4.42 o 
  -6  13   1        7.82       17.99      5.53 o 
  -5  13   1        1.60        5.19      3.21 o 
  -4  13   1       32.64       28.72      3.53 o 
  -3  13   1       14.81       10.56      3.39 o 
  -2  13   1      255.66      253.09     10.36 o 
  -1  13   1      112.31       91.53      6.86 o 
   0  13   1      761.57      687.83     20.64 o 
   1  13   1       53.57       41.67      3.97 o 
   2  13   1       28.46       27.41      3.56 o 
   3  13   1      385.17      399.96     11.16 o 
   4  13   1      118.50      103.66      6.75 o 
   5  13   1       12.18       11.29      3.79 o 
   6  13   1       53.96       56.76      6.26 o 
   7  13   1       17.66       12.13      7.03 o 
   8  13   1        1.08       -0.12      5.87 o 
   9  13   1       33.79       24.37      7.55 o 
  -9  14   1      232.30      211.40     15.31 o 
  -8  14   1        1.38        1.27      5.55 o 
  -7  14   1        6.36        9.78      4.21 o 
  -6  14   1      150.77      176.24      9.39 o 
  -5  14   1      244.56      256.85     12.98 o 
  -4  14   1      261.67      261.05     23.74 o 
  -3  14   1      196.26      188.09      9.04 o 
  -2  14   1        2.78       -2.17      3.15 o 
  -1  14   1      385.28      333.03     11.65 o 
   0  14   1        0.91       -1.88      3.69 o 
   1  14   1      704.98      683.49     13.88 o 
   2  14   1      359.13      331.53     10.20 o 
   3  14   1       24.16       25.27      5.32 o 
   4  14   1       73.22       55.51      8.16 o 
   5  14   1      100.70      118.67      9.62 o 
   6  14   1       12.10       15.05      4.51 o 
   7  14   1      172.39      163.49     11.29 o 
   8  14   1       42.78       34.55      7.74 o 
  -9  15   1        0.25        0.18      6.13 o 
  -8  15   1      170.14      159.00     12.89 o 
  -7  15   1      208.36      240.82     12.59 o 
  -6  15   1       58.76       60.14      6.37 o 
  -5  15   1       79.68       79.77      6.54 o 
  -4  15   1       93.10       84.81      9.86 o 
  -3  15   1      379.81      378.47     18.21 o 
  -2  15   1       54.75       48.90      6.08 o 
  -1  15   1       63.03       63.42      6.59 o 
   0  15   1      194.34      171.48     20.46 o 
   1  15   1      135.95      127.75     10.62 o 
   2  15   1       58.84       55.07      5.01 o 
   3  15   1      168.55      180.00      7.89 o 
   4  15   1        0.35       -0.73      2.62 o 
   5  15   1      218.78      200.98     10.43 o 
   6  15   1      221.33      231.45     11.22 o 
   7  15   1       14.49        9.22     10.67 o 
   8  15   1       11.96       18.43      9.32 o 
  -8  16   1       64.72       79.69     12.61 o 
  -7  16   1        0.07        1.17      5.54 o 
  -6  16   1       34.27       37.99      6.06 o 
  -5  16   1      288.09      269.63     12.65 o 
  -4  16   1        9.57        2.97      4.18 o 
  -3  16   1       26.60       24.30      4.83 o 
  -2  16   1      167.04      152.81     14.83 o 
  -1  16   1       21.37       20.58      4.89 o 
   0  16   1       11.97        9.56      4.65 o 
   1  16   1       79.38       83.38      7.65 o 
   2  16   1      182.14      192.21      8.45 o 
   3  16   1        0.00        4.36      3.46 o 
   4  16   1      111.73      130.94      8.50 o 
   5  16   1        1.17        3.40      3.94 o 
   6  16   1        4.16        6.52      5.67 o 
   7  16   1       14.05        3.06      9.37 o 
  -7  17   1       87.22       90.84     10.35 o 
  -6  17   1       54.15       78.61     13.28 o 
  -5  17   1       58.65       76.82      7.58 o 
  -4  17   1       35.60       41.87      6.87 o 
  -3  17   1       11.22       16.67      4.63 o 
  -2  17   1       75.02       98.38      9.65 o 
  -1  17   1       93.65       80.07      7.90 o 
   0  17   1        0.54        0.32      3.78 o 
   1  17   1       81.90       82.56     12.45 o 
   2  17   1        2.23        2.14      3.09 o 
   3  17   1      530.63      561.99     14.92 o 
   4  17   1        0.24        0.66      4.05 o 
   5  17   1      180.53      169.37     12.45 o 
   6  17   1       74.46       86.15     10.31 o 
   7  17   1        4.86       21.38      7.30 o 
  -7  18   1       20.02       20.32      7.18 o 
  -6  18   1       13.05       17.03      6.59 o 
  -5  18   1        0.39       -5.66      7.00 o 
  -4  18   1        3.54        0.94      5.42 o 
  -3  18   1        5.02        0.44      4.23 o 
  -2  18   1      155.77      208.80     12.95 o 
  -1  18   1       26.79       36.26      6.42 o 
   0  18   1      279.19      317.77     14.49 o 
   1  18   1      149.22      181.69     11.93 o 
   2  18   1       30.00       35.56      4.94 o 
   3  18   1      188.57      213.21     18.54 o 
   4  18   1       13.37       19.19      6.21 o 
   5  18   1        0.01        2.90      5.42 o 
   6  18   1        0.24        9.13      6.41 o 
  -6  19   1       39.29       42.06     17.37 o 
  -5  19   1       14.25       18.32      9.55 o 
  -4  19   1        2.07       -7.50      7.04 o 
  -3  19   1      210.84      237.71     20.79 o 
  -2  19   1        2.06       -0.32      5.54 o 
  -1  19   1        1.16        2.69      4.83 o 
   0  19   1       14.50       23.76      6.46 o 
   1  19   1       18.60        9.33      5.96 o 
   2  19   1        8.04        5.69      4.49 o 
   3  19   1        8.79       -3.02      4.88 o 
   4  19   1       93.75      126.38     11.23 o 
   5  19   1        7.18        2.86      5.96 o 
  -5  20   1      249.44      287.47     25.08 o 
  -4  20   1       77.25       70.91     13.88 o 
  -3  20   1        1.67       10.51      8.89 o 
  -2  20   1       44.66       38.56      8.73 o 
  -1  20   1        0.22       -7.82      6.82 o 
   0  20   1      372.87      426.18     23.73 o 
   1  20   1       31.57       50.31     10.82 o 
   2  20   1        1.51        2.94      5.30 o 
   3  20   1        2.21        7.44      8.43 o 
   4  20   1       27.57       38.46      7.83 o 
  -4  21   1       26.57       28.78     11.09 o 
  -3  21   1      101.72      124.44     17.04 o 
  -2  21   1      145.30      155.40     18.26 o 
  -1  21   1       61.54       65.54     12.70 o 
   0  21   1        1.52       13.01      8.36 o 
   1  21   1      141.25      120.82     15.42 o 
   2  21   1       34.55       44.88      7.81 o 
   3  21   1        0.00        5.04      5.95 o 
  -2  22   1       34.91       41.84     11.95 o 
  -1  22   1       16.32       26.36      9.97 o 
   0  22   1       20.81       27.77      9.97 o 
   1  22   1       49.79       81.72     13.78 o 
 -12   0   2      142.62      142.33     11.47 o 
 -11   0   2       48.84       46.64      7.57 o 
 -10   0   2       48.54       57.63      7.27 o 
  -9   0   2        1.69       -2.01      3.98 o 
  -8   0   2       39.26       40.37      5.45 o 
  -7   0   2      321.16      380.95      9.73 o 
  -6   0   2      540.04      559.69      7.50 o 
  -5   0   2      139.25      129.85      3.40 o 
  -4   0   2        5.14        3.27      1.03 o 
  -3   0   2      114.94      128.06      5.18 o 
  -2   0   2     3774.15     3537.16     35.81 o 
  -1   0   2    12823.30    12934.48    132.46 o 
   0   0   2      718.62      603.97     10.75 o 
   1   0   2    11221.80    11927.28     97.54 o 
   2   0   2      342.83      354.90      6.13 o 
   3   0   2     1270.41     1393.00     17.33 o 
   4   0   2     2842.41     3288.92     33.82 o 
   5   0   2      298.10      303.82      9.54 o 
   6   0   2       47.74       47.69      4.34 o 
   7   0   2      228.37      245.04     10.04 o 
   8   0   2      123.02      135.29      9.85 o 
   9   0   2       88.34       70.50     14.78 o 
  10   0   2      112.97       98.48     17.73 o 
 -12   1   2       24.30       36.32      6.12 o 
 -11   1   2        4.31        0.65      3.83 o 
 -10   1   2      142.19      146.51      7.98 o 
  -9   1   2        0.41        1.17      2.95 o 
  -8   1   2       40.71       43.17      3.98 o 
  -7   1   2      122.84      100.09      3.94 o 
  -6   1   2       39.64       47.61      1.75 o 
  -5   1   2      479.83      533.60      5.36 o 
  -4   1   2      113.80       96.66      2.46 o 
  -3   1   2       48.14       56.66      1.70 o 
  -2   1   2      755.42      737.05      6.20 o 
  -1   1   2      447.96      417.66      3.93 o 
   0   1   2      106.76      116.37      2.05 o 
   1   1   2    14748.82    15418.62    106.69 o 
   2   1   2      175.15      146.12      3.17 o 
   3   1   2      711.07      798.35      8.47 o 
   4   1   2      273.20      283.50      5.17 o 
   5   1   2      586.23      673.32      8.74 o 
   6   1   2      501.79      532.08      7.85 o 
   7   1   2       83.29       85.28      4.86 o 
   8   1   2      219.68      230.24      9.74 o 
   9   1   2       20.10       20.87      5.81 o 
  10   1   2       12.89       27.06      8.71 o 
 -12   2   2      127.16      133.76      9.46 o 
 -11   2   2        1.00       -3.17      3.72 o 
 -10   2   2       35.71       35.33      4.84 o 
  -9   2   2       71.40       74.39      5.12 o 
  -8   2   2     1346.44     1353.16     24.95 o 
  -7   2   2      145.88      151.16      4.66 o 
  -6   2   2      837.96      892.59     15.19 o 
  -5   2   2      301.31      305.50      7.56 o 
  -4   2   2      361.35      392.60      4.72 o 
  -3   2   2      210.62      211.43      3.18 o 
  -2   2   2      228.72      221.33      2.77 o 
  -1   2   2     5276.14     5053.41     40.49 o 
   0   2   2     7215.75     7516.16    111.91 o 
   1   2   2      267.26      280.77      3.40 o 
   2   2   2     3874.75     4264.98     31.52 o 
   3   2   2      919.34     1064.20     11.13 o 
   4   2   2     3929.95     4230.66     32.58 o 
   5   2   2      767.31      786.45      9.09 o 
   6   2   2       45.40       43.22      3.08 o 
   7   2   2       94.02      113.80      5.34 o 
   8   2   2       32.13       40.32      7.62 o 
   9   2   2        0.11        2.73      5.17 o 
  10   2   2       16.10       13.88      7.14 o 
 -12   3   2        2.63       -1.70      4.25 o 
 -11   3   2       17.80       12.46      5.03 o 
 -10   3   2       30.88       28.42      4.52 o 
  -9   3   2       90.55       93.28      6.10 o 
  -8   3   2       16.02       14.56      2.74 o 
  -7   3   2      182.29      202.04      5.24 o 
  -6   3   2      711.10      736.21     10.91 o 
  -5   3   2      273.74      291.10      4.48 o 
  -4   3   2      317.63      352.83      4.39 o 
  -3   3   2     2338.46     2409.74     20.82 o 
  -2   3   2     1864.24     1930.54     20.52 o 
  -1   3   2      720.52      725.51      9.20 o 
   0   3   2       17.85       23.66      1.72 o 
   1   3   2     5069.30     5474.54     49.26 o 
   2   3   2        3.48        3.22      1.04 o 
   3   3   2      397.64      425.39      5.54 o 
   4   3   2     7581.39     8236.38     63.66 o 
   5   3   2      213.63      228.22      4.76 o 
   6   3   2     1164.55     1217.29     15.17 o 
   7   3   2      299.32      305.07      9.96 o 
   8   3   2      224.29      214.70      9.70 o 
   9   3   2        2.02        2.08      4.03 o 
  10   3   2      119.04      122.53     13.45 o 
 -12   4   2       17.50       13.13      5.21 o 
 -11   4   2       55.92       58.60      6.52 o 
 -10   4   2        0.90        4.68      4.04 o 
  -9   4   2       16.86       11.50      3.12 o 
  -8   4   2      105.03      119.42      5.51 o 
  -7   4   2        2.07        0.89      1.94 o 
  -6   4   2       90.60       89.09      3.46 o 
  -5   4   2      654.59      731.09      7.81 o 
  -4   4   2        3.29        3.49      0.94 o 
  -3   4   2       11.25       12.87      1.23 o 
  -2   4   2        1.36        1.80      0.97 o 
  -1   4   2       45.96       51.08      2.17 o 
   0   4   2        2.08        6.71      1.34 o 
   1   4   2      224.04      208.17      4.35 o 
   2   4   2     1199.58     1259.16     11.54 o 
   3   4   2     2671.27     2899.95     25.77 o 
   4   4   2     1710.48     1697.97     15.72 o 
   5   4   2      175.43      194.54      4.82 o 
   6   4   2     3574.98     3661.60     44.09 o 
   7   4   2      106.27      107.83      6.79 o 
   8   4   2      266.87      259.78     10.35 o 
   9   4   2      421.52      424.66     14.36 o 
  10   4   2       20.34       23.92     10.22 o 
 -12   5   2       55.47       69.84      9.39 o 
 -11   5   2       20.35       25.73      5.49 o 
 -10   5   2        0.77       -1.64      3.56 o 
  -9   5   2       79.21       70.17      4.69 o 
  -8   5   2        1.13        3.37      2.51 o 
  -7   5   2        0.04        0.25      2.04 o 
  -6   5   2      284.56      322.67      7.63 o 
  -5   5   2       93.64       93.45      2.50 o 
  -4   5   2       14.84       15.32      1.65 o 
  -3   5   2     1229.16     1350.13     13.94 o 
  -2   5   2      130.69      164.38      3.50 o 
  -1   5   2      307.98      288.75      6.20 o 
   0   5   2     1338.26     1329.51     16.67 o 
   1   5   2     1546.32     1620.05     18.84 o 
   2   5   2      377.53      346.98      7.71 o 
   3   5   2     1638.93     1799.12     22.01 o 
   4   5   2      184.31      171.66      4.70 o 
   5   5   2      315.55      306.84     10.08 o 
   6   5   2      338.40      352.19      9.37 o 
   7   5   2      387.84      419.33     12.81 o 
   8   5   2       95.31      107.31      7.49 o 
   9   5   2      128.71      137.40      8.79 o 
  10   5   2        5.88       15.59      6.44 o 
 -12   6   2        0.04       16.42     12.46 o 
 -11   6   2       19.58       11.60      6.10 o 
 -10   6   2       87.89       96.18      7.30 o 
  -9   6   2       50.40       50.01      4.28 o 
  -8   6   2        0.00        2.95      2.18 o 
  -7   6   2      179.05      177.84      5.06 o 
  -6   6   2       12.22        8.00      2.24 o 
  -5   6   2        2.68        4.85      1.27 o 
  -4   6   2       81.70      111.50      4.25 o 
  -3   6   2      206.01      231.74      4.78 o 
  -2   6   2       12.36        7.03      1.48 o 
  -1   6   2     4061.87     4330.03     46.10 o 
   0   6   2     1005.74      995.83     14.83 o 
   1   6   2     1610.01     1857.93     24.88 o 
   2   6   2     1633.21     1686.85     17.39 o 
   3   6   2      576.22      636.46      8.21 o 
   4   6   2       44.62       43.49      2.99 o 
   5   6   2       92.92       99.24      4.52 o 
   6   6   2       95.74      107.92      6.14 o 
   7   6   2        0.63        1.19      2.52 o 
   8   6   2      136.45      162.62      9.00 o 
   9   6   2        0.03        0.48      4.12 o 
  10   6   2      467.26      458.03     14.16 o 
 -11   7   2        4.52        5.83      5.97 o 
 -10   7   2       70.12       66.15      6.88 o 
  -9   7   2       62.90       46.64      5.56 o 
  -8   7   2        9.77        6.23      3.12 o 
  -7   7   2      490.02      489.61     10.10 o 
  -6   7   2      311.33      320.07      6.86 o 
  -5   7   2       43.20       43.18      2.47 o 
  -4   7   2      177.73      187.48      6.77 o 
  -3   7   2      627.05      631.51      8.39 o 
  -2   7   2      695.78      756.59     11.59 o 
  -1   7   2     1399.89     1493.89     20.89 o 
   0   7   2     2894.15     3137.22     42.56 o 
   1   7   2      418.35      440.14      7.98 o 
   2   7   2      183.36      151.23      3.86 o 
   3   7   2      159.06      142.57      3.83 o 
   4   7   2        0.23        1.17      1.81 o 
   5   7   2      149.25      150.98      6.11 o 
   6   7   2      140.32      132.60      6.17 o 
   7   7   2      187.80      192.96      8.34 o 
   8   7   2      124.34      112.62      8.46 o 
   9   7   2        0.44        6.86      4.47 o 
  10   7   2      333.22      360.86     22.03 o 
 -11   8   2       23.07       22.28      7.02 o 
 -10   8   2      185.81      189.16     11.67 o 
  -9   8   2       28.90       28.56      4.98 o 
  -8   8   2       14.68       16.39      3.54 o 
  -7   8   2       86.98       79.66      4.93 o 
  -6   8   2       10.47        6.30      2.42 o 
  -5   8   2       48.29       48.83      3.11 o 
  -4   8   2      690.19      703.50     12.05 o 
  -3   8   2      636.31      619.57      9.81 o 
  -2   8   2      357.99      413.92      7.93 o 
  -1   8   2        0.12        3.55      1.71 o 
   0   8   2       24.20       28.49      2.69 o 
   1   8   2      891.82      997.18     13.82 o 
   2   8   2       66.43       49.05      2.56 o 
   3   8   2     1068.22     1155.58     15.09 o 
   4   8   2       10.18       11.32      2.50 o 
   5   8   2       87.89       93.65      5.41 o 
   6   8   2       26.86       29.37      3.85 o 
   7   8   2      526.81      524.51     14.08 o 
   8   8   2      102.64      102.68      8.19 o 
   9   8   2       26.55       26.27      5.68 o 
  10   8   2        4.43        7.88      5.22 o 
 -11   9   2       64.79       59.99      8.60 o 
 -10   9   2       90.59       91.55      7.82 o 
  -9   9   2       13.70       10.47      4.29 o 
  -8   9   2      306.07      331.23      9.32 o 
  -7   9   2      155.66      148.47      8.20 o 
  -6   9   2      457.00      464.13      9.47 o 
  -5   9   2        0.12        0.09      1.96 o 
  -4   9   2      143.49      156.38      5.38 o 
  -3   9   2        1.01        0.76      1.76 o 
  -2   9   2       56.68       27.94      2.78 o 
  -1   9   2     1353.55     1488.58     21.56 o 
   0   9   2       69.39       67.80      4.04 o 
   1   9   2      368.16      412.13      7.71 o 
   2   9   2       83.56       98.76      4.62 o 
   3   9   2       74.31       76.76      3.96 o 
   4   9   2        0.46       -2.25      1.98 o 
   5   9   2      217.78      218.70      9.65 o 
   6   9   2      292.37      282.35      8.79 o 
   7   9   2      275.05      279.72      9.81 o 
   8   9   2      146.53      144.71      9.12 o 
   9   9   2        0.04        3.26      4.57 o 
 -11  10   2       56.24       48.83     28.26 o 
 -10  10   2       52.72       58.82      6.73 o 
  -9  10   2       15.13        7.90      4.39 o 
  -8  10   2      140.94      133.86      6.83 o 
  -7  10   2       27.67       33.47      3.87 o 
  -6  10   2      279.36      269.75      7.44 o 
  -5  10   2     1702.35     1626.63     20.43 o 
  -4  10   2        6.35        4.08      2.36 o 
  -3  10   2      958.73      894.32     19.18 o 
  -2  10   2      231.79      253.63      6.54 o 
  -1  10   2       69.40       59.41      3.73 o 
   0  10   2        1.55        8.60      1.93 o 
   1  10   2      115.74      106.40      4.10 o 
   2  10   2       12.31       10.98      2.03 o 
   3  10   2        0.11        1.91      2.00 o 
   4  10   2      209.07      218.39      7.18 o 
   5  10   2       97.09       92.25      5.95 o 
   6  10   2        0.35       -0.39      2.70 o 
   7  10   2      102.94      108.46      6.37 o 
   8  10   2       32.41       28.13      5.10 o 
   9  10   2       31.03       18.00      7.45 o 
 -10  11   2        0.59       -5.87      4.24 o 
  -9  11   2       67.24       53.50      6.27 o 
  -8  11   2      143.31      151.79      7.95 o 
  -7  11   2      213.32      202.60     11.00 o 
  -6  11   2        0.07        3.28      2.61 o 
  -5  11   2      153.16      140.90      7.53 o 
  -4  11   2      233.45      202.92      7.08 o 
  -3  11   2     2578.20     2557.76     36.84 o 
  -2  11   2      233.56      225.59      7.52 o 
  -1  11   2     1354.36     1435.52     24.46 o 
   0  11   2       88.15       74.61      3.22 o 
   1  11   2      252.77      260.07      6.48 o 
   2  11   2       67.56       84.41      3.58 o 
   3  11   2        1.23        3.13      1.89 o 
   4  11   2        1.82        2.63      2.02 o 
   5  11   2      304.60      295.25      9.36 o 
   6  11   2       85.15       79.44      4.97 o 
   7  11   2       74.75       74.95     11.54 o 
   8  11   2       35.08       38.44      8.11 o 
   9  11   2      101.03      108.54     15.26 o 
 -10  12   2       50.28       58.55      9.55 o 
  -9  12   2       17.34       19.64      6.09 o 
  -8  12   2      219.35      221.15      9.25 o 
  -7  12   2      134.72      119.55      6.73 o 
  -6  12   2       37.03       37.86      4.03 o 
  -5  12   2       18.62       13.26      3.58 o 
  -4  12   2        5.73        7.92      2.71 o 
  -3  12   2       94.43       87.17      4.97 o 
  -2  12   2      643.69      611.89     11.95 o 
  -1  12   2       26.80       38.61      9.70 o 
   0  12   2       14.26       13.51      3.73 o 
   1  12   2      121.30      112.69      7.51 o 
   2  12   2       26.15       33.45      3.57 o 
   3  12   2      674.30      632.95     16.74 o 
   4  12   2       43.74       41.12      5.91 o 
   5  12   2       14.98       11.84      3.99 o 
   6  12   2      223.26      232.76     10.22 o 
   7  12   2       16.29        6.03      4.19 o 
   8  12   2       14.38       21.76      6.12 o 
   9  12   2       76.19       83.54     10.61 o 
 -10  13   2      193.17      190.20     14.65 o 
  -9  13   2        3.36       -2.68      5.83 o 
  -8  13   2       43.75       35.96      4.90 o 
  -7  13   2       33.37       32.88      4.39 o 
  -6  13   2      355.08      385.35      9.79 o 
  -5  13   2       10.23        9.96      3.37 o 
  -4  13   2      190.02      205.25      7.46 o 
  -3  13   2     2456.16     2294.51     30.11 o 
  -2  13   2     1170.89     1124.46     23.84 o 
  -1  13   2      647.94      636.59     16.55 o 
   0  13   2      841.79      855.81     19.86 o 
   1  13   2      534.10      453.88     13.59 o 
   2  13   2       59.64       67.66      5.14 o 
   3  13   2       70.82       64.89      5.81 o 
   4  13   2       48.46       41.59      4.96 o 
   5  13   2       17.99       13.73      4.21 o 
   6  13   2       58.55       60.98      6.65 o 
   7  13   2       70.95       76.70      7.63 o 
   8  13   2        0.16       -6.77      5.45 o 
  -9  14   2      106.86      127.55     12.10 o 
  -8  14   2       57.11       56.90      7.18 o 
  -7  14   2       27.31       34.90      5.36 o 
  -6  14   2      105.83      104.95      8.04 o 
  -5  14   2       25.98       21.96      4.46 o 
  -4  14   2       46.61       40.10      6.81 o 
  -3  14   2      287.70      242.10      9.89 o 
  -2  14   2        4.76        4.86      3.55 o 
  -1  14   2     1962.11     1856.92     34.67 o 
   0  14   2      570.22      601.82     16.52 o 
   1  14   2        1.12        2.12      3.28 o 
   2  14   2      148.02      162.91      8.50 o 
   3  14   2       55.17       49.71      4.62 o 
   4  14   2       21.16       21.75      4.32 o 
   5  14   2        2.57        1.09      4.27 o 
   6  14   2        1.97        0.42      3.95 o 
   7  14   2       24.83       32.26      6.81 o 
   8  14   2       58.72       41.51      8.45 o 
  -9  15   2       80.64       98.30     11.13 o 
  -8  15   2        0.01       -3.20      5.27 o 
  -7  15   2       34.12       48.23      7.15 o 
  -6  15   2        0.93        5.74      4.70 o 
  -5  15   2       52.89       40.91      6.60 o 
  -4  15   2       20.96       13.92      4.68 o 
  -3  15   2      137.34      128.16      8.30 o 
  -2  15   2       13.88        5.83      3.93 o 
  -1  15   2      235.11      215.22     10.90 o 
   0  15   2      300.77      258.60     15.81 o 
   1  15   2        4.16        2.97      3.84 o 
   2  15   2       43.70       40.40      4.39 o 
   3  15   2       16.84       18.84      4.69 o 
   4  15   2        4.43        3.24      3.33 o 
   5  15   2      349.06      382.67     21.19 o 
   6  15   2       13.85       12.34      5.40 o 
   7  15   2      103.88      128.44     21.53 o 
  -8  16   2        0.20        5.04      6.89 o 
  -7  16   2       25.18       28.57     10.04 o 
  -6  16   2      123.48      115.45     10.45 o 
  -5  16   2        2.33        7.09      4.72 o 
  -4  16   2       18.78       26.63      5.74 o 
  -3  16   2      174.69      161.74      9.63 o 
  -2  16   2       55.45       56.91     10.17 o 
  -1  16   2       66.67       72.59      7.40 o 
   0  16   2      112.14      101.26     11.20 o 
   1  16   2      134.74      114.58      8.94 o 
   2  16   2       47.96       56.94      6.54 o 
   3  16   2      345.14      357.46     11.94 o 
   4  16   2        7.79       10.36      4.13 o 
   5  16   2      297.47      366.09     14.58 o 
   6  16   2        7.86        5.15      5.81 o 
   7  16   2        0.00        5.04      6.29 o 
  -8  17   2      192.40      166.06     13.60 o 
  -7  17   2      161.05      166.41     12.69 o 
  -6  17   2        2.69        6.41      7.50 o 
  -5  17   2        7.95        2.68      7.30 o 
  -4  17   2      102.31      112.22     13.82 o 
  -3  17   2       30.85       33.30      5.56 o 
  -2  17   2        5.74        6.33      4.49 o 
  -1  17   2       47.03       48.16      6.68 o 
   0  17   2       11.67        4.72      4.51 o 
   1  17   2       38.33       51.35      6.74 o 
   2  17   2       35.16       35.67      8.98 o 
   3  17   2        2.96        5.11      3.87 o 
   4  17   2       31.51       24.84      5.66 o 
   5  17   2       93.93       89.07      9.95 o 
   6  17   2        0.03       -2.05      5.52 o 
  -7  18   2       18.79       19.92     10.60 o 
  -6  18   2      221.18      238.48     22.49 o 
  -5  18   2       50.79       44.18     11.60 o 
  -4  18   2       34.58       32.78      7.87 o 
  -3  18   2       45.74       61.32     12.00 o 
  -2  18   2       69.10       75.26      8.66 o 
  -1  18   2       43.65       55.48      7.29 o 
   0  18   2        1.61       -2.63      4.30 o 
   1  18   2       17.87       23.05      5.81 o 
   2  18   2       70.90       85.20      7.95 o 
   3  18   2        0.66       -2.01      4.12 o 
   4  18   2       27.22       41.95      7.55 o 
   5  18   2       14.80       12.36      6.35 o 
   6  18   2        3.37        9.16      6.17 o 
  -6  19   2       12.83       17.22      9.97 o 
  -5  19   2       32.37       13.42      9.44 o 
  -4  19   2       60.42       55.47     12.11 o 
  -3  19   2        8.96        7.01      7.90 o 
  -2  19   2        4.90       -1.06      7.09 o 
  -1  19   2       40.92       53.54     13.32 o 
   0  19   2      242.17      265.48     14.00 o 
   1  19   2        0.58        0.81      5.63 o 
   2  19   2      343.87      430.40     24.42 o 
   3  19   2      101.96       86.91      9.59 o 
   4  19   2       20.83       19.02      7.59 o 
   5  19   2        0.23       -6.74      5.21 o 
  -5  20   2      112.96      136.55     17.84 o 
  -4  20   2        0.54        7.21      8.57 o 
  -3  20   2        0.32       11.03      8.76 o 
  -2  20   2       24.39       28.93      9.19 o 
  -1  20   2      107.53      116.56     15.21 o 
   0  20   2       11.15       25.76      9.46 o 
   1  20   2      155.25      170.21     18.15 o 
   2  20   2       10.16       23.41      9.07 o 
   3  20   2       57.59       60.96      8.95 o 
   4  20   2       50.61       62.06      9.35 o 
  -4  21   2        1.18        7.12      9.54 o 
  -3  21   2      265.09      302.81     22.56 o 
  -2  21   2       42.73       62.11     12.89 o 
  -1  21   2       99.28      110.19     15.78 o 
   0  21   2        8.09       12.62      8.91 o 
   1  21   2      179.32      214.25     20.76 o 
   2  21   2       35.00       22.70      9.60 o 
   3  21   2      168.44      173.75     13.66 o 
  -2  22   2       42.07       39.86     11.93 o 
  -1  22   2      334.50      398.01     25.37 o 
   0  22   2        0.00       27.00     10.59 o 
 -12   1   3       13.18        9.08      4.65 o 
 -11   1   3        0.60        6.57      4.71 o 
 -10   1   3       17.40       21.19      4.81 o 
  -9   1   3       28.94       26.24      3.81 o 
  -8   1   3        0.53       -0.53      2.50 o 
  -7   1   3      249.80      229.28      4.95 o 
  -6   1   3      646.84      681.17      8.42 o 
  -5   1   3      472.20      477.65      7.65 o 
  -4   1   3      836.63      870.45      7.17 o 
  -3   1   3     5413.04     5537.16     39.68 o 
  -2   1   3      908.68      911.47      8.23 o 
  -1   1   3        7.88       12.94      1.73 o 
   0   1   3       59.21       61.63      1.61 o 
   1   1   3     1377.37     1328.08     11.73 o 
   2   1   3     1467.38     1599.81     14.18 o 
   3   1   3      116.81      119.76      3.24 o 
   4   1   3        0.26       -0.10      1.29 o 
   5   1   3      403.39      427.09      6.89 o 
   6   1   3      170.24      190.80      6.25 o 
   7   1   3      213.89      238.93     12.69 o 
   8   1   3       34.82       37.73      5.31 o 
   9   1   3      123.81      137.32     13.83 o 
  10   1   3       86.45       85.09     12.29 o 
 -12   2   3        1.93        3.01      4.79 o 
 -11   2   3        0.58        5.23      4.00 o 
 -10   2   3       25.72       17.98      3.95 o 
  -9   2   3      196.78      189.48      7.78 o 
  -8   2   3       14.16       15.25      2.59 o 
  -7   2   3      956.28      966.17     11.55 o 
  -6   2   3        6.99       10.14      1.74 o 
  -5   2   3      719.37      736.28      7.81 o 
  -4   2   3       37.63       46.67      1.68 o 
  -3   2   3     1032.85     1017.18      9.77 o 
  -2   2   3      913.21      816.15      7.25 o 
  -1   2   3     7067.91     7128.19     65.21 o 
   0   2   3     6174.88     6071.75     62.80 o 
   1   2   3      494.35      509.79      5.33 o 
   2   2   3      159.86      175.61      3.46 o 
   3   2   3     4029.08     4449.67     35.58 o 
   4   2   3       15.82       17.40      1.88 o 
   5   2   3      162.49      173.81      4.67 o 
   6   2   3       59.36       67.76      4.40 o 
   7   2   3      372.49      387.27      9.84 o 
   8   2   3       51.01       44.56      5.73 o 
   9   2   3       11.46       17.45      7.60 o 
  10   2   3       16.15       17.94     10.30 o 
 -12   3   3        7.92        6.54      4.90 o 
 -11   3   3        2.04        5.04      3.99 o 
 -10   3   3      135.09      126.61      7.07 o 
  -9   3   3       36.93       40.63      4.48 o 
  -8   3   3       25.23       22.69      3.16 o 
  -7   3   3        0.22        1.63      1.83 o 
  -6   3   3     1075.39     1166.36     11.72 o 
  -5   3   3        0.86        2.73      1.00 o 
  -4   3   3      330.52      352.20      6.16 o 
  -3   3   3     1303.73     1377.60     12.11 o 
  -2   3   3       95.83       68.06      2.25 o 
  -1   3   3      734.97      774.48      9.26 o 
   0   3   3      122.92      123.23      3.51 o 
   1   3   3      838.08      920.38      8.79 o 
   2   3   3       10.86       17.41      1.50 o 
   3   3   3        9.49        5.74      1.49 o 
   4   3   3      297.97      313.20      5.31 o 
   5   3   3      587.90      643.61     10.32 o 
   6   3   3      791.27      799.96     14.16 o 
   7   3   3       34.29       34.43      4.85 o 
   8   3   3      178.13      184.50      9.86 o 
   9   3   3        6.10        5.13      5.46 o 
  10   3   3       41.03       37.52      9.66 o 
 -12   4   3       22.63       14.83     10.67 o 
 -11   4   3        2.08        2.59      4.09 o 
 -10   4   3       20.72       14.57      5.57 o 
  -9   4   3        0.28        5.35      2.71 o 
  -8   4   3       23.63       22.34      3.01 o 
  -7   4   3      159.82      141.17      4.76 o 
  -6   4   3      458.26      477.35      6.09 o 
  -5   4   3       82.27       89.53      3.08 o 
  -4   4   3     3192.08     3373.18     27.19 o 
  -3   4   3      232.98      231.05      3.87 o 
  -2   4   3        8.62       10.93      1.37 o 
  -1   4   3       58.27       52.26      2.85 o 
   0   4   3     1200.63     1297.78     15.84 o 
   1   4   3      535.11      616.68      9.20 o 
   2   4   3      931.35     1049.15     10.32 o 
   3   4   3     2927.71     3235.30     25.91 o 
   4   4   3      103.00       99.84      3.71 o 
   5   4   3      322.04      333.96      6.60 o 
   6   4   3      851.27      891.90     17.32 o 
   7   4   3       78.61       82.62      9.40 o 
   8   4   3      339.37      327.11     12.98 o 
   9   4   3      126.33      109.21      8.46 o 
  10   4   3       17.25        4.88      7.54 o 
 -12   5   3        4.82        2.11      5.94 o 
 -11   5   3       23.82       18.54      6.22 o 
 -10   5   3        7.60       13.73      3.71 o 
  -9   5   3       57.46       57.36      4.07 o 
  -8   5   3       59.98       60.98      3.57 o 
  -7   5   3       84.03      100.01      3.71 o 
  -6   5   3      878.96      817.08     11.14 o 
  -5   5   3      120.42      128.61      3.81 o 
  -4   5   3     1102.21     1208.45     12.40 o 
  -3   5   3      797.57      926.85     10.79 o 
  -2   5   3       43.06       28.92      2.01 o 
  -1   5   3      207.82      224.57      4.49 o 
   0   5   3      510.26      589.11      8.91 o 
   1   5   3     2388.78     2648.82     29.50 o 
   2   5   3      757.87      806.04      8.81 o 
   3   5   3       18.49       17.15      1.77 o 
   4   5   3       49.98       48.69      3.10 o 
   5   5   3     2327.16     2449.31     24.26 o 
   6   5   3      349.07      370.80      9.99 o 
   7   5   3        0.12        2.92      2.35 o 
   8   5   3      382.98      366.61     11.92 o 
   9   5   3       65.00       73.22     12.21 o 
  10   5   3      137.91      111.64     13.08 o 
 -12   6   3        8.41       10.94      6.29 o 
 -11   6   3      119.70      103.51     10.09 o 
 -10   6   3      180.15      193.20     22.09 o 
  -9   6   3      149.87      154.04      7.35 o 
  -8   6   3      128.53      123.34      7.10 o 
  -7   6   3       47.52       51.03      3.81 o 
  -6   6   3        8.91        7.87      2.14 o 
  -5   6   3      191.57      206.45      3.58 o 
  -4   6   3     2574.57     2678.88     26.17 o 
  -3   6   3      990.35     1021.02     11.88 o 
  -2   6   3      263.09      310.17      6.48 o 
  -1   6   3      856.31      872.46     11.90 o 
   0   6   3     1091.52     1163.61     16.73 o 
   1   6   3      616.45      631.94     10.84 o 
   2   6   3        1.20        3.95      1.30 o 
   3   6   3        9.85        8.55      1.82 o 
   4   6   3       56.69       52.73      3.68 o 
   5   6   3      678.11      747.77     11.89 o 
   6   6   3        4.37        8.71      4.65 o 
   7   6   3      191.71      199.80      8.68 o 
   8   6   3      153.01      161.35     10.22 o 
   9   6   3      505.26      482.98     14.45 o 
  10   6   3        4.22        7.76      7.25 o 
 -12   7   3      105.50       96.22     10.30 o 
 -11   7   3       59.91       50.74      8.15 o 
 -10   7   3       25.99       37.40      6.83 o 
  -9   7   3       48.56       57.99      5.80 o 
  -8   7   3      239.13      251.66      8.97 o 
  -7   7   3      531.10      481.05      8.94 o 
  -6   7   3       74.73       76.59      3.83 o 
  -5   7   3        0.46        1.04      1.20 o 
  -4   7   3       25.50       30.49      2.59 o 
  -3   7   3      725.95      739.59      9.67 o 
  -2   7   3     1765.44     1931.80     22.97 o 
  -1   7   3      127.04      145.00      4.37 o 
   0   7   3       23.31       44.67      2.56 o 
   1   7   3       28.95       27.68      2.19 o 
   2   7   3        0.28       -1.13      1.37 o 
   3   7   3      345.10      373.43      7.59 o 
   4   7   3      256.62      233.79      6.44 o 
   5   7   3       11.61       15.13      2.88 o 
   6   7   3      162.12      174.11      8.88 o 
   7   7   3      350.06      369.02     16.29 o 
   8   7   3      248.42      244.81     12.58 o 
   9   7   3      122.38      125.06      9.80 o 
 -11   8   3        5.45        1.33      8.28 o 
 -10   8   3        0.10        7.45      4.28 o 
  -9   8   3       33.18       40.51      5.34 o 
  -8   8   3        0.29        3.02      2.68 o 
  -7   8   3      641.19      607.62     11.33 o 
  -6   8   3       55.75       63.27      3.94 o 
  -5   8   3     1391.36     1296.25     15.40 o 
  -4   8   3        4.23        2.83      1.56 o 
  -3   8   3      573.79      628.75      8.77 o 
  -2   8   3        6.18        8.03      1.93 o 
  -1   8   3      216.55      235.64      6.60 o 
   0   8   3      120.74      149.77      7.34 o 
   1   8   3      822.10      893.56     15.29 o 
   2   8   3      653.73      694.42     11.03 o 
   3   8   3       20.39       19.05      2.68 o 
   4   8   3       23.19       20.35      2.97 o 
   5   8   3        3.89       -1.12      2.46 o 
   6   8   3       41.88       40.41      4.47 o 
   7   8   3        8.99       17.23      3.63 o 
   8   8   3       57.99       51.79      6.74 o 
   9   8   3       81.86       70.73      7.85 o 
 -11   9   3       69.73       51.07      8.16 o 
 -10   9   3       45.94       49.86      7.04 o 
  -9   9   3      587.11      567.12     16.50 o 
  -8   9   3       31.71       27.40      3.75 o 
  -7   9   3      179.22      177.74      7.15 o 
  -6   9   3        0.00        0.09      2.09 o 
  -5   9   3     1028.33      981.09     14.50 o 
  -4   9   3      137.48      132.98      5.20 o 
  -3   9   3       64.77       80.75      4.37 o 
  -2   9   3      991.48     1029.58     15.30 o 
  -1   9   3       34.32       30.33      3.11 o 
   0   9   3      273.13      287.00      7.64 o 
   1   9   3      407.92      405.72      9.47 o 
   2   9   3      483.26      460.06      8.23 o 
   3   9   3        2.31        5.22      2.24 o 
   4   9   3      313.63      319.32      7.66 o 
   5   9   3      131.35      147.87      6.97 o 
   6   9   3        1.33        6.94      3.15 o 
   7   9   3       43.45       39.87      4.64 o 
   8   9   3       13.96       17.13      5.37 o 
   9   9   3       93.66       87.35      8.27 o 
 -11  10   3       19.07       19.54      6.58 o 
 -10  10   3       25.33       24.65      6.43 o 
  -9  10   3       68.57       75.63      7.32 o 
  -8  10   3       83.80       80.61      5.43 o 
  -7  10   3      298.45      273.93      7.86 o 
  -6  10   3      169.95      159.54      7.49 o 
  -5  10   3        9.52        6.94      3.02 o 
  -4  10   3      380.22      349.28      7.96 o 
  -3  10   3      109.04      110.24      4.96 o 
  -2  10   3       20.59       29.08      3.16 o 
  -1  10   3     1019.08     1055.19     15.79 o 
   0  10   3      931.88      911.52     15.92 o 
   1  10   3      338.21      343.67      9.07 o 
   2  10   3      184.25      151.81      5.11 o 
   3  10   3       25.62       21.46      2.89 o 
   4  10   3       16.04       15.82      2.83 o 
   5  10   3       89.98       89.94      5.67 o 
   6  10   3        0.24        4.46      3.11 o 
   7  10   3      167.28      180.26      8.91 o 
   8  10   3       25.42       23.01      5.47 o 
   9  10   3        7.60       10.17      5.89 o 
 -11  11   3       39.34       42.47      8.01 o 
 -10  11   3        0.45       -9.02      4.51 o 
  -9  11   3       10.26       10.71      4.05 o 
  -8  11   3        0.04        2.95      2.86 o 
  -7  11   3        2.35        1.53      2.52 o 
  -6  11   3      763.14      662.37     13.89 o 
  -5  11   3      221.37      222.36     11.74 o 
  -4  11   3       44.02       39.41      4.89 o 
  -3  11   3      719.66      654.71     11.36 o 
  -2  11   3     1739.78     1682.10     22.71 o 
  -1  11   3       28.02       19.96      3.68 o 
   0  11   3      644.55      584.60     12.06 o 
   1  11   3        5.05        3.50      2.63 o 
   2  11   3      158.89      147.34      5.45 o 
   3  11   3       37.41       34.25      3.18 o 
   4  11   3      149.11      146.62      6.32 o 
   5  11   3      101.59      104.84      6.75 o 
   6  11   3       21.73       15.15      3.50 o 
   7  11   3       68.39       70.22      5.33 o 
   8  11   3       62.39       55.82     10.59 o 
 -10  12   3        5.65        5.17      5.31 o 
  -9  12   3       26.18       19.67      5.11 o 
  -8  12   3       36.20       27.27      4.37 o 
  -7  12   3       66.02       58.47      4.96 o 
  -6  12   3      188.90      174.28     12.64 o 
  -5  12   3      139.91      156.01      8.05 o 
  -4  12   3      264.95      220.16      7.45 o 
  -3  12   3       14.41       19.32      3.20 o 
  -2  12   3     1198.36     1149.23     19.38 o 
  -1  12   3     2445.60     2302.45     32.54 o 
   0  12   3       14.28       22.79      4.11 o 
   1  12   3      365.22      399.14     10.47 o 
   2  12   3       53.69       51.68      5.64 o 
   3  12   3        4.18        5.49      2.14 o 
   4  12   3       29.08       27.57      3.81 o 
   5  12   3       10.44        8.26      3.28 o 
   6  12   3        0.07       -2.18      3.07 o 
   7  12   3        0.55        0.62      3.69 o 
   8  12   3        1.56        2.86      5.96 o 
 -10  13   3       11.96       12.36      5.71 o 
  -9  13   3       12.44        6.88      7.04 o 
  -8  13   3       12.11       12.07      4.82 o 
  -7  13   3        7.38        3.01      3.75 o 
  -6  13   3       36.67       35.10      4.97 o 
  -5  13   3       34.21       31.27      4.40 o 
  -4  13   3      350.71      354.29     16.51 o 
  -3  13   3        3.39        1.65      2.44 o 
  -2  13   3        7.36       14.87      3.14 o 
  -1  13   3     1187.14     1098.28     18.40 o 
   0  13   3      643.05      619.79     12.05 o 
   1  13   3     1251.29     1198.95     47.54 o 
   2  13   3      112.49       89.90      6.77 o 
   3  13   3       54.67       62.29      5.00 o 
   4  13   3       53.70       50.33      6.82 o 
   5  13   3        8.69        6.20      3.70 o 
   6  13   3       85.06       92.07     12.23 o 
   7  13   3      138.45      135.64     12.23 o 
   8  13   3       17.55       15.73      7.12 o 
 -10  14   3      273.49      257.44     20.72 o 
  -9  14   3        3.83        0.00      7.02 o 
  -8  14   3       70.47       66.31      7.51 o 
  -7  14   3        3.86       -2.88      3.58 o 
  -6  14   3        9.34       15.48      4.06 o 
  -5  14   3        7.44        4.26      3.38 o 
  -4  14   3      329.62      355.84      9.35 o 
  -3  14   3       96.36       82.41      4.90 o 
  -2  14   3       27.62       26.69      4.97 o 
  -1  14   3      420.43      443.85     17.97 o 
   0  14   3      352.45      293.26     13.99 o 
   1  14   3     1102.83     1041.80     23.93 o 
   2  14   3      294.00      278.89     10.92 o 
   3  14   3       10.46        7.86      3.16 o 
   4  14   3      186.23      195.76     12.17 o 
   5  14   3        4.20        1.19      3.77 o 
   6  14   3        8.97       14.66      5.35 o 
   7  14   3      146.05      143.69     16.81 o 
  -9  15   3        0.55        7.68      5.94 o 
  -8  15   3      181.45      177.59     13.01 o 
  -7  15   3       10.83       15.02      4.42 o 
  -6  15   3      170.01      158.15      8.88 o 
  -5  15   3      356.05      337.58     10.18 o 
  -4  15   3      131.24      138.89     10.31 o 
  -3  15   3       65.96       71.53      6.55 o 
  -2  15   3       18.70       28.67      7.55 o 
  -1  15   3       23.38       26.51      5.09 o 
   0  15   3      189.66      166.92     10.46 o 
   1  15   3      616.28      625.27     18.00 o 
   2  15   3      395.94      356.51     12.12 o 
   3  15   3      147.26      139.11     10.26 o 
   4  15   3       40.39       48.18      5.85 o 
   5  15   3       15.74       13.46      5.22 o 
   6  15   3        0.16       -2.63      4.82 o 
   7  15   3       43.15       45.91      8.73 o 
  -9  16   3        6.70       12.34      6.77 o 
  -8  16   3       47.23       82.29     13.36 o 
  -7  16   3      346.97      365.86     23.47 o 
  -6  16   3      143.45      137.08     12.15 o 
  -5  16   3      370.96      378.20     18.74 o 
  -4  16   3        1.50        1.53      4.12 o 
  -3  16   3       18.99       19.69      4.55 o 
  -2  16   3      199.97      163.77     10.78 o 
  -1  16   3       84.10       87.78     10.94 o 
   0  16   3       30.02       21.16      5.34 o 
   1  16   3      116.50      132.13      9.79 o 
   2  16   3      334.16      322.72     17.50 o 
   3  16   3        2.96        1.86      3.87 o 
   4  16   3        2.25       -2.52      3.99 o 
   5  16   3        0.25       -0.51      6.74 o 
   6  16   3       15.86       19.59      6.84 o 
  -8  17   3       34.88       56.19     12.91 o 
  -7  17   3       73.72       65.33     13.11 o 
  -6  17   3       43.94       29.57      9.91 o 
  -5  17   3       54.56       51.20      9.43 o 
  -4  17   3        2.61       -3.60      3.86 o 
  -3  17   3        9.52        4.60      4.80 o 
  -2  17   3        0.62       -4.87      3.78 o 
  -1  17   3        1.06       -1.58      4.00 o 
   0  17   3        7.14        3.86      4.36 o 
   1  17   3      156.86      162.98     11.52 o 
   2  17   3      386.38      369.44     18.70 o 
   3  17   3       23.07       22.40      5.44 o 
   4  17   3      416.95      406.82     19.05 o 
   5  17   3        9.77       19.67      6.73 o 
   6  17   3       61.58       73.10     13.44 o 
  -7  18   3       60.59       46.06     12.36 o 
  -6  18   3       77.37       88.34     15.00 o 
  -5  18   3      275.22      250.08     21.91 o 
  -4  18   3      157.79      156.02     13.84 o 
  -3  18   3       47.23       55.36      7.81 o 
  -2  18   3      104.06       99.90      9.56 o 
  -1  18   3      122.19      142.59     11.03 o 
   0  18   3        4.11        7.06      5.08 o 
   1  18   3       21.82       23.31      6.34 o 
   2  18   3        4.88        3.67      5.49 o 
   3  18   3       82.60       83.38      8.21 o 
   4  18   3       45.43       62.42      8.81 o 
   5  18   3       28.18       30.09      7.65 o 
  -7  19   3      161.87      130.61     17.83 o 
  -6  19   3       64.00       58.91     12.92 o 
  -5  19   3        8.24       10.50      8.53 o 
  -4  19   3      385.25      391.25     24.15 o 
  -3  19   3        4.93        6.10      8.21 o 
  -2  19   3        1.15        3.52      7.07 o 
  -1  19   3        0.56       -1.34      4.70 o 
   0  19   3       59.84       49.26     15.21 o 
   1  19   3       67.67       81.71     10.63 o 
   2  19   3       27.20       19.81      8.78 o 
   3  19   3       16.30       20.21     11.84 o 
   4  19   3        0.03       -0.21      5.37 o 
  -6  20   3       59.79       65.25     14.33 o 
  -5  20   3        0.49      -10.05      7.27 o 
  -4  20   3      153.33      199.68     20.22 o 
  -3  20   3        0.39        9.63      8.25 o 
  -2  20   3      215.07      266.31     20.47 o 
  -1  20   3       62.14      107.68     15.27 o 
   0  20   3       68.13       66.81     12.41 o 
   1  20   3       48.15       52.86     11.84 o 
   2  20   3       47.44       47.16     11.50 o 
   3  20   3      131.41      138.75     12.33 o 
  -4  21   3       44.94       37.75     11.41 o 
  -3  21   3       24.72       42.34     12.03 o 
  -2  21   3       47.18       63.29     12.82 o 
  -1  21   3      113.99      121.03     16.32 o 
   0  21   3       13.97       23.26     10.21 o 
   1  21   3       17.41       31.29     10.84 o 
   2  21   3       20.60       24.81     10.66 o 
  -1  22   3       12.84       11.08      9.77 o 
 -13   0   4      194.00      188.54     14.70 o 
 -12   0   4      392.62      392.66     17.91 o 
 -11   0   4       62.33       61.93     12.16 o 
 -10   0   4       20.91       22.68      7.92 o 
  -9   0   4      346.65      355.33     12.29 o 
  -8   0   4      756.13      687.46     16.42 o 
  -7   0   4      901.80      845.87     14.08 o 
  -6   0   4        0.22       -1.89      1.26 o 
  -5   0   4     2762.41     2854.13     31.03 o 
  -4   0   4     1907.01     1845.85     18.68 o 
  -3   0   4      735.98      734.60      8.76 o 
  -2   0   4      947.05      939.59     18.79 o 
  -1   0   4    12936.77    12920.61    166.75 o 
   0   0   4      329.33      295.44      6.85 o 
   1   0   4        9.39       10.93      1.71 o 
   2   0   4     1391.56     1389.60     19.31 o 
   3   0   4     1659.71     1668.08     23.37 o 
   4   0   4        0.94       -1.04      2.17 o 
   5   0   4      745.41      790.06     15.20 o 
   6   0   4       54.43       67.44     11.29 o 
   7   0   4      180.69      196.41     32.50 o 
   8   0   4       44.71       60.82      8.98 o 
   9   0   4      127.91      156.81     21.82 o 
  10   0   4        3.04       14.30     12.17 o 
 -13   1   4       17.23       29.25      6.76 o 
 -12   1   4       13.20        7.39      4.47 o 
 -11   1   4      150.75      143.38      9.38 o 
 -10   1   4      134.69      116.55      6.74 o 
  -9   1   4       15.46       17.44      3.52 o 
  -8   1   4       22.09       19.86      3.07 o 
  -7   1   4       62.95       56.96      3.19 o 
  -6   1   4       46.71       53.30      2.22 o 
  -5   1   4       97.40      116.34      2.20 o 
  -4   1   4      469.66      488.43      4.98 o 
  -3   1   4      627.27      615.04      7.60 o 
  -2   1   4        9.62        8.28      1.40 o 
  -1   1   4       89.27      102.94      3.75 o 
   0   1   4       85.32       72.43      2.32 o 
   1   1   4     1333.72     1441.04     12.95 o 
   2   1   4      286.54      341.31      4.90 o 
   3   1   4       40.36       41.45      2.32 o 
   4   1   4      295.64      295.79      5.79 o 
   5   1   4        9.24       10.90      2.28 o 
   6   1   4       17.86       13.90      3.27 o 
   7   1   4       14.01       26.33      6.17 o 
   8   1   4        0.43        6.04      5.06 o 
   9   1   4       12.80       12.47      7.72 o 
  10   1   4       13.79       16.43      8.72 o 
 -12   2   4        3.57        8.58      5.30 o 
 -11   2   4       11.01       14.08      4.09 o 
 -10   2   4      163.60      169.97     15.11 o 
  -9   2   4       77.16       78.10      5.81 o 
  -8   2   4       64.12       72.48      6.44 o 
  -7   2   4      128.07      146.10      4.08 o 
  -6   2   4      170.26      167.00      3.45 o 
  -5   2   4        0.82        4.84      1.01 o 
  -4   2   4     2727.71     2823.68     22.79 o 
  -3   2   4      832.27      891.49      9.68 o 
  -2   2   4      469.76      486.69      6.06 o 
  -1   2   4      312.54      343.28      4.92 o 
   0   2   4      112.16      159.49      3.29 o 
   1   2   4      156.63      182.92      3.07 o 
   2   2   4      828.61      854.92      9.90 o 
   3   2   4        2.26        8.98      1.68 o 
   4   2   4      142.10      155.92      4.95 o 
   5   2   4      349.52      385.72      9.65 o 
   6   2   4       61.42       59.44      5.15 o 
   7   2   4       87.09       82.84      5.79 o 
   8   2   4      115.44      101.15      9.24 o 
   9   2   4       58.77       62.80     10.80 o 
  10   2   4        0.09       -3.48      7.29 o 
 -12   3   4       15.57       13.25      4.30 o 
 -11   3   4        0.42        4.78      3.55 o 
 -10   3   4       29.79       30.69      4.20 o 
  -9   3   4       58.44       51.64      4.48 o 
  -8   3   4      181.82      189.84      5.74 o 
  -7   3   4       13.26       13.01      2.72 o 
  -6   3   4      584.80      542.74      6.32 o 
  -5   3   4      614.47      725.91      9.00 o 
  -4   3   4      117.12      108.06      2.63 o 
  -3   3   4       60.91       94.66      2.40 o 
  -2   3   4     3076.93     2987.46     25.61 o 
  -1   3   4       55.30       50.81      2.84 o 
   0   3   4      943.48      935.20     11.61 o 
   1   3   4      640.34      630.64      6.76 o 
   2   3   4       56.07       61.55      2.40 o 
   3   3   4      577.81      628.43      8.69 o 
   4   3   4       43.74       58.56      3.30 o 
   5   3   4      870.69      997.68     12.92 o 
   6   3   4      466.79      477.19      9.31 o 
   7   3   4      153.87      159.49     10.63 o 
   8   3   4       85.71       82.93      8.75 o 
   9   3   4       96.51       86.80      9.31 o 
 -12   4   4        8.55       12.11      8.86 o 
 -11   4   4       31.91       29.72      4.11 o 
 -10   4   4       29.01       29.79      3.87 o 
  -9   4   4      101.64       99.75      5.33 o 
  -8   4   4       46.44       43.30      3.02 o 
  -7   4   4      310.85      304.04      6.93 o 
  -6   4   4       15.97       16.99      2.10 o 
  -5   4   4        5.44        2.45      1.68 o 
  -4   4   4       48.07       55.55      2.23 o 
  -3   4   4       74.19       74.02      3.70 o 
  -2   4   4       35.55       32.90      1.81 o 
  -1   4   4        1.03        1.26      1.03 o 
   0   4   4      117.05      117.59      3.62 o 
   1   4   4      432.99      526.43      7.65 o 
   2   4   4      427.44      486.90      6.05 o 
   3   4   4       49.83       34.37      2.38 o 
   4   4   4      435.97      462.26      7.80 o 
   5   4   4      579.14      631.12     10.65 o 
   6   4   4      512.19      523.11     11.01 o 
   7   4   4      536.18      536.20     16.53 o 
   8   4   4        0.01        0.73      4.21 o 
   9   4   4       32.15       26.87      8.98 o 
 -12   5   4        0.09       -7.52      5.11 o 
 -11   5   4       83.10       74.52      8.65 o 
 -10   5   4      125.67      131.35     18.44 o 
  -9   5   4      267.02      270.34      8.41 o 
  -8   5   4      239.20      250.70      6.86 o 
  -7   5   4      115.88      111.37      5.15 o 
  -6   5   4       12.20       17.89      2.19 o 
  -5   5   4      192.79      207.08      3.77 o 
  -4   5   4      562.45      660.36      8.12 o 
  -3   5   4      357.34      376.62      6.09 o 
  -2   5   4     1095.75     1257.15     14.54 o 
  -1   5   4       71.03       76.34      3.08 o 
   0   5   4       10.47       11.76      1.88 o 
   1   5   4      345.61      372.84      7.25 o 
   2   5   4      418.26      492.61      6.73 o 
   3   5   4        0.90        0.35      1.33 o 
   4   5   4      507.67      544.71      8.13 o 
   5   5   4      636.42      649.66     11.92 o 
   6   5   4        0.06       -3.30      2.55 o 
   7   5   4      734.44      729.12     35.38 o 
   8   5   4      382.84      330.59     25.78 o 
   9   5   4       42.45       41.80      9.02 o 
 -12   6   4       28.37       20.82     11.17 o 
 -11   6   4      175.62      178.95     12.18 o 
 -10   6   4      409.01      416.90     12.97 o 
  -9   6   4       20.90       26.24      3.93 o 
  -8   6   4      236.30      233.98      6.80 o 
  -7   6   4      119.09      110.81      4.76 o 
  -6   6   4       90.16       99.95      3.90 o 
  -5   6   4       46.97       64.88      2.33 o 
  -4   6   4     1904.57     1816.22     19.10 o 
  -3   6   4      382.57      385.99      6.42 o 
  -2   6   4     2910.99     3050.04     31.10 o 
  -1   6   4      621.49      623.91     10.29 o 
   0   6   4      184.82      238.33      5.70 o 
   1   6   4     2190.29     2377.44     25.76 o 
   2   6   4       53.07       82.41      3.24 o 
   3   6   4      291.22      276.79      5.05 o 
   4   6   4       44.01       46.52      3.52 o 
   5   6   4      111.10      100.21      5.92 o 
   6   6   4        0.01        1.61      2.63 o 
   7   6   4      550.98      538.73     16.02 o 
   8   6   4      298.90      297.98     12.62 o 
   9   6   4      179.18      174.49     11.50 o 
 -12   7   4       84.57       90.25     10.02 o 
 -11   7   4       30.01       26.77      7.00 o 
 -10   7   4       69.68       72.57      7.93 o 
  -9   7   4      103.09      107.32      6.31 o 
  -8   7   4       29.44       16.18      2.90 o 
  -7   7   4      197.76      195.58      7.13 o 
  -6   7   4        0.89        0.65      2.29 o 
  -5   7   4      246.83      228.10      8.24 o 
  -4   7   4      163.47      182.41      4.76 o 
  -3   7   4        1.59        1.96      1.46 o 
  -2   7   4     1435.25     1512.41     17.54 o 
  -1   7   4      741.31      920.95     13.16 o 
   0   7   4        3.73        2.55      1.62 o 
   1   7   4       70.92       93.64      4.54 o 
   2   7   4       89.88      107.34      3.83 o 
   3   7   4      513.36      527.47      9.03 o 
   4   7   4       24.72       27.45      3.24 o 
   5   7   4        8.24        9.46      2.75 o 
   6   7   4        7.43        7.13      3.12 o 
   7   7   4      421.72      394.84     11.23 o 
   8   7   4      133.15      126.85      9.71 o 
   9   7   4       70.13       57.55     10.26 o 
 -12   8   4       25.14       25.75      7.37 o 
 -11   8   4       50.13       44.78      7.60 o 
 -10   8   4        9.44        7.55      4.26 o 
  -9   8   4       38.62       42.30     12.95 o 
  -8   8   4       20.57       18.80      3.22 o 
  -7   8   4       29.66       31.13      3.04 o 
  -6   8   4       66.23       66.54      4.37 o 
  -5   8   4       17.98       17.74      2.37 o 
  -4   8   4       74.49       64.75      3.42 o 
  -3   8   4       81.13       67.44      3.47 o 
  -2   8   4      512.07      569.29     13.83 o 
  -1   8   4        3.16        2.05      1.50 o 
   0   8   4      606.22      674.01     16.35 o 
   1   8   4      299.56      335.20      7.04 o 
   2   8   4       79.21       76.57      4.93 o 
   3   8   4      224.78      237.00      6.92 o 
   4   8   4       32.15       28.76      3.00 o 
   5   8   4        2.27        0.29      2.34 o 
   6   8   4      253.22      266.57      9.24 o 
   7   8   4      209.57      197.73      9.16 o 
   8   8   4        0.70       -2.46      4.72 o 
   9   8   4      287.10      275.59     13.49 o 
 -12   9   4       87.83       85.25     12.23 o 
 -11   9   4       33.17       38.72      7.49 o 
 -10   9   4      463.10      425.81     13.08 o 
  -9   9   4       99.26       93.81      6.46 o 
  -8   9   4       18.77       14.49      3.27 o 
  -7   9   4        0.06       -0.73      2.11 o 
  -6   9   4      269.24      260.89      8.24 o 
  -5   9   4      527.07      540.80      8.96 o 
  -4   9   4        4.46        4.00      1.85 o 
  -3   9   4      293.57      268.96      8.23 o 
  -2   9   4      836.46      845.09     14.14 o 
  -1   9   4       41.35       48.11      4.38 o 
   0   9   4      496.73      513.44     13.96 o 
   1   9   4      203.58      212.32      7.27 o 
   2   9   4      214.02      205.28      6.06 o 
   3   9   4      349.68      351.71      8.00 o 
   4   9   4       93.71       97.00      5.16 o 
   5   9   4      119.09      122.06      6.21 o 
   6   9   4       33.76       39.86      4.74 o 
   7   9   4       59.73       58.49      5.53 o 
   8   9   4        0.48        3.55      6.34 o 
   9   9   4       18.01       21.45     12.43 o 
 -11  10   4        3.94        7.27      6.06 o 
 -10  10   4       33.15       31.69      5.35 o 
  -9  10   4       29.93       18.67      5.60 o 
  -8  10   4      188.89      190.33      8.26 o 
  -7  10   4      357.92      350.87     13.53 o 
  -6  10   4        4.61        6.53      2.71 o 
  -5  10   4       15.82       24.64      3.17 o 
  -4  10   4      166.12      163.47      5.94 o 
  -3  10   4     1341.77     1288.15     17.55 o 
  -2  10   4       18.52       16.10      3.17 o 
  -1  10   4        4.49       -0.12      2.17 o 
   0  10   4       89.73       96.36      5.65 o 
   1  10   4        0.35       -1.94      2.31 o 
   2  10   4      410.85      426.22     12.57 o 
   3  10   4        2.40        6.37      2.50 o 
   4  10   4       28.09       28.12      3.72 o 
   5  10   4       20.05       21.48      3.45 o 
   6  10   4        1.46        4.61      3.36 o 
   7  10   4       19.88       28.71      4.62 o 
   8  10   4        0.00        7.14      5.06 o 
 -11  11   4        1.55        8.17      6.21 o 
 -10  11   4       13.94       20.52      5.14 o 
  -9  11   4        1.19        0.78      3.19 o 
  -8  11   4       12.20       11.80      3.31 o 
  -7  11   4       23.99       28.67      4.34 o 
  -6  11   4      533.44      479.72     11.66 o 
  -5  11   4      721.90      670.59     13.57 o 
  -4  11   4        0.34        1.90      2.37 o 
  -3  11   4       10.97        9.21      2.65 o 
  -2  11   4      560.57      558.51     11.17 o 
  -1  11   4      764.39      631.16     11.94 o 
   0  11   4      337.08      376.79      9.97 o 
   1  11   4       88.53       83.43      7.78 o 
   2  11   4      168.56      172.71      6.90 o 
   3  11   4       53.30       59.08      4.30 o 
   4  11   4        7.90       10.37      3.09 o 
   5  11   4        9.75        6.48      3.25 o 
   6  11   4        0.01       -2.00      3.03 o 
   7  11   4        0.00        2.83      3.48 o 
   8  11   4       68.07       73.05      7.42 o 
 -11  12   4       96.02      116.48     12.52 o 
 -10  12   4       32.69       24.83      5.59 o 
  -9  12   4      241.14      241.86      9.08 o 
  -8  12   4       88.78       80.78      6.56 o 
  -7  12   4        0.03        1.47      3.84 o 
  -6  12   4        1.51       -0.61      2.93 o 
  -5  12   4       79.74      100.59      8.31 o 
  -4  12   4     1638.42     1507.11     24.84 o 
  -3  12   4      426.57      381.52      8.85 o 
  -2  12   4        8.25       14.04      3.10 o 
  -1  12   4      431.45      368.36      9.94 o 
   0  12   4      964.36     1036.07     18.66 o 
   1  12   4        9.85        4.87      2.81 o 
   2  12   4       97.28       67.53      4.88 o 
   3  12   4       13.75       10.34      3.29 o 
   4  12   4       44.35       42.52      4.39 o 
   5  12   4        5.51        7.81      3.28 o 
   6  12   4       62.25       61.33      5.38 o 
   7  12   4        0.06       -4.05      4.03 o 
   8  12   4        9.18        7.03      9.32 o 
 -10  13   4        0.67        0.58      5.08 o 
  -9  13   4      120.42      131.65     11.30 o 
  -8  13   4       42.27       49.68      6.24 o 
  -7  13   4      260.64      235.59     10.37 o 
  -6  13   4      216.56      195.42      9.76 o 
  -5  13   4      104.45       99.09      8.82 o 
  -4  13   4        0.46        3.53      2.65 o 
  -3  13   4      246.65      237.28      8.85 o 
  -2  13   4      702.17      660.87     14.14 o 
  -1  13   4        6.19       17.21      3.31 o 
   0  13   4      210.17      185.62      7.41 o 
   1  13   4     1023.83     1014.49     18.58 o 
   2  13   4        0.88        3.11      2.64 o 
   3  13   4      107.08      109.74      5.36 o 
   4  13   4       65.29       62.53      5.82 o 
   5  13   4       36.12       39.76      4.70 o 
   6  13   4        2.91       -3.37      5.19 o 
   7  13   4       26.33       24.61      7.41 o 
 -10  14   4       80.49       82.59      8.37 o 
  -9  14   4      117.48      116.59     10.55 o 
  -8  14   4       51.82       45.13      6.05 o 
  -7  14   4       62.11       59.69      6.58 o 
  -6  14   4        0.54       -3.94      3.08 o 
  -5  14   4      401.39      365.61     14.86 o 
  -4  14   4      267.95      262.66      8.68 o 
  -3  14   4      791.77      659.35     13.34 o 
  -2  14   4     1152.63     1062.58     20.27 o 
  -1  14   4       24.28       23.44      4.31 o 
   0  14   4        0.21       -1.08      2.46 o 
   1  14   4      329.67      361.09      9.43 o 
   2  14   4      669.67      619.16     16.13 o 
   3  14   4     1069.01     1050.79     20.79 o 
   4  14   4        1.79        1.19      3.46 o 
   5  14   4      301.53      273.49     15.80 o 
   6  14   4        1.98        0.94      5.53 o 
   7  14   4        0.06        5.41      6.49 o 
  -9  15   4        2.12       -5.59      4.32 o 
  -8  15   4      144.63      130.68     11.06 o 
  -7  15   4       13.61       13.49      5.57 o 
  -6  15   4        5.14        3.62      3.75 o 
  -5  15   4      334.21      327.96     11.04 o 
  -4  15   4      209.02      200.56      8.39 o 
  -3  15   4      568.61      553.20     11.95 o 
  -2  15   4       42.74       56.32      4.38 o 
  -1  15   4        0.42       -3.09      3.26 o 
   0  15   4      472.59      417.08     14.70 o 
   1  15   4      424.50      417.47     14.83 o 
   2  15   4       48.64       29.85      5.08 o 
   3  15   4      424.53      446.38     17.05 o 
   4  15   4        1.65       -0.98      4.49 o 
   5  15   4      132.78      127.52      9.96 o 
   6  15   4      204.71      245.18     16.04 o 
  -9  16   4       32.37       20.16     10.17 o 
  -8  16   4       34.63       36.37      8.09 o 
  -7  16   4       31.54       23.28      6.02 o 
  -6  16   4        6.21       -3.23      3.28 o 
  -5  16   4      156.14      148.58      7.86 o 
  -4  16   4       46.38       30.30      6.03 o 
  -3  16   4      129.84      136.36      9.05 o 
  -2  16   4       81.54       73.22      7.83 o 
  -1  16   4        0.00       -3.98      3.46 o 
   0  16   4       13.30       10.75      4.84 o 
   1  16   4      429.53      407.08     15.08 o 
   2  16   4       37.68       46.43      6.08 o 
   3  16   4      299.58      317.49     15.24 o 
   4  16   4      157.94      117.70      9.51 o 
   5  16   4        3.95        0.85      6.52 o 
   6  16   4        0.20        1.44      6.16 o 
  -8  17   4      288.58      255.20     23.95 o 
  -7  17   4       32.62       22.82      9.86 o 
  -6  17   4       88.06       82.50     13.32 o 
  -5  17   4      120.53      122.66     10.77 o 
  -4  17   4        0.11       11.41      4.93 o 
  -3  17   4        0.96        4.10      3.88 o 
  -2  17   4        0.07        2.50      5.85 o 
  -1  17   4       21.59       25.71      5.83 o 
   0  17   4      188.53      193.67     12.42 o 
   1  17   4        3.76        5.47      5.89 o 
   2  17   4        9.14        5.72      4.27 o 
   3  17   4      458.92      436.42     20.02 o 
   4  17   4      506.84      481.46     21.92 o 
   5  17   4        1.50        0.29      6.00 o 
  -8  18   4       48.90       62.44     13.48 o 
  -7  18   4        5.46       13.93      9.67 o 
  -6  18   4      149.09      203.07     20.16 o 
  -5  18   4        6.22       12.61      8.78 o 
  -4  18   4       51.99       43.44      8.44 o 
  -3  18   4        2.06        3.68      4.26 o 
  -2  18   4        0.03       -2.56      5.00 o 
  -1  18   4       38.03       45.60      7.39 o 
   0  18   4        9.56       18.84      5.66 o 
   1  18   4        3.50        9.65      5.98 o 
   2  18   4       99.18      116.57     12.85 o 
   3  18   4      242.58      223.12     21.25 o 
   4  18   4      225.31      244.75     15.65 o 
   5  18   4      201.31      241.09     16.25 o 
  -7  19   4       49.11       60.91     13.52 o 
  -6  19   4      108.63       80.44     14.09 o 
  -5  19   4       16.27       -1.34      8.07 o 
  -4  19   4       96.65       93.54     14.54 o 
  -3  19   4       70.20       65.14     12.64 o 
  -2  19   4        5.09        8.77      6.34 o 
  -1  19   4        4.07        3.36      6.28 o 
   0  19   4        5.99        9.01      6.36 o 
   1  19   4       69.25       70.27     10.33 o 
   2  19   4       14.17       11.16      8.59 o 
   3  19   4       28.63       36.78     11.11 o 
   4  19   4       39.06       47.18      8.68 o 
  -6  20   4       16.89        3.23      9.04 o 
  -5  20   4       40.36       33.31     11.40 o 
  -4  20   4        6.93       13.33      9.31 o 
  -3  20   4       90.79       91.90     14.63 o 
  -2  20   4       38.96       54.59     12.13 o 
  -1  20   4       67.47       75.80     13.78 o 
   0  20   4       11.43        9.32      8.80 o 
   1  20   4      103.23      131.85     17.15 o 
   2  20   4      117.29      161.58     18.90 o 
   3  20   4       43.78       54.03     12.78 o 
  -4  21   4      166.28      165.11     19.65 o 
  -3  21   4      193.53      215.82     22.05 o 
  -2  21   4      159.92      215.29     21.75 o 
  -1  21   4      345.27      333.88     24.02 o 
   0  21   4      550.86      612.34     31.81 o 
   1  21   4      144.57      183.43     20.07 o 
 -13   1   5        6.03        8.89      4.77 o 
 -12   1   5      136.15      145.00      9.89 o 
 -11   1   5        8.78       11.32      4.14 o 
 -10   1   5       49.87       50.63      4.75 o 
  -9   1   5      125.60      135.19      8.02 o 
  -8   1   5        2.32        1.26      2.47 o 
  -7   1   5      144.08      161.09      5.89 o 
  -6   1   5      589.30      607.24      6.34 o 
  -5   1   5      900.15      825.86      7.48 o 
  -4   1   5        3.03        1.39      1.18 o 
  -3   1   5       17.50       15.34      1.39 o 
  -2   1   5     2745.20     2784.74     23.56 o 
  -1   1   5       23.23       26.59      1.64 o 
   0   1   5      625.79      634.53      6.64 o 
   1   1   5        0.60       -0.22      0.92 o 
   2   1   5      187.79      173.25      4.37 o 
   3   1   5       13.51       15.29      2.23 o 
   4   1   5        0.22        2.16      1.87 o 
   5   1   5       41.11       41.47      3.94 o 
   6   1   5      133.49      133.13      8.00 o 
   7   1   5      319.98      357.27     13.83 o 
   8   1   5        2.35        1.56      5.39 o 
   9   1   5       33.99       30.01      9.25 o 
 -13   2   5        0.08       -0.78      5.83 o 
 -12   2   5        7.21        4.92      3.85 o 
 -11   2   5        7.00        6.06      3.60 o 
 -10   2   5      212.53      213.14      8.05 o 
  -9   2   5      173.74      181.22      6.94 o 
  -8   2   5       10.52       16.64      4.96 o 
  -7   2   5      460.12      463.90      6.67 o 
  -6   2   5      236.45      226.76      4.97 o 
  -5   2   5     2906.94     3060.43     24.33 o 
  -4   2   5      227.41      226.41      3.47 o 
  -3   2   5     3986.97     4147.69     40.24 o 
  -2   2   5      278.36      327.30      6.79 o 
  -1   2   5     1280.30     1418.83     14.36 o 
   0   2   5     1763.54     1775.69     20.54 o 
   1   2   5     1326.99     1429.40     12.51 o 
   2   2   5      509.64      550.60      8.53 o 
   3   2   5        6.85       10.37      1.93 o 
   4   2   5      663.62      697.99     10.15 o 
   5   2   5       67.98       73.78      4.28 o 
   6   2   5      160.00      175.80      9.37 o 
   7   2   5       32.18       29.21      6.01 o 
   8   2   5        4.36       -1.15      4.91 o 
   9   2   5      198.19      195.44     17.60 o 
 -13   3   5        8.20       16.50      6.75 o 
 -12   3   5      133.81      119.99      9.04 o 
 -11   3   5        9.13       13.93      3.47 o 
 -10   3   5       16.57       14.40      3.53 o 
  -9   3   5       48.82       51.31      4.26 o 
  -8   3   5      118.29      112.05      4.63 o 
  -7   3   5      490.09      507.47      8.55 o 
  -6   3   5     1186.44     1248.90     13.73 o 
  -5   3   5     1297.90     1404.08     13.76 o 
  -4   3   5      800.37      935.26     10.70 o 
  -3   3   5     3634.60     3803.18     32.26 o 
  -2   3   5      730.27      681.90      7.82 o 
  -1   3   5     1773.96     1876.41     18.84 o 
   0   3   5       77.25       83.98      2.97 o 
   1   3   5     2062.62     2177.83     19.03 o 
   2   3   5      264.23      282.21      4.66 o 
   3   3   5     1073.56     1195.59     13.88 o 
   4   3   5      360.89      373.77      9.37 o 
   5   3   5        3.84        3.82      2.04 o 
   6   3   5        0.07        1.16      2.75 o 
   7   3   5        0.57       -3.25      7.00 o 
   8   3   5       80.12       93.86     14.36 o 
   9   3   5       10.40       30.08     11.64 o 
 -13   4   5       10.24        8.41      8.76 o 
 -12   4   5      129.09      130.56      9.43 o 
 -11   4   5        5.92        7.97      4.28 o 
 -10   4   5       51.91       60.02      6.18 o 
  -9   4   5      129.05      138.04      8.77 o 
  -8   4   5     1672.25     1665.83     20.40 o 
  -7   4   5      424.78      419.80      7.92 o 
  -6   4   5     3749.32     3816.76     35.59 o 
  -5   4   5     1252.56     1301.22     13.25 o 
  -4   4   5      344.29      363.26      5.46 o 
  -3   4   5     2573.92     2796.57     24.86 o 
  -2   4   5      666.61      661.98      8.43 o 
  -1   4   5     3429.49     3528.08     32.81 o 
   0   4   5        6.70        4.71      1.58 o 
   1   4   5     1623.55     1696.59     16.59 o 
   2   4   5        2.93        1.19      1.20 o 
   3   4   5       15.42       19.21      2.23 o 
   4   4   5        2.98        4.55      2.06 o 
   5   4   5       81.51       80.95      4.46 o 
   6   4   5       59.41       63.55      5.29 o 
   7   4   5      472.37      458.28     18.34 o 
   8   4   5      196.48      181.40     14.51 o 
   9   4   5       11.60       24.46      6.95 o 
 -12   5   5      113.62      105.35     10.07 o 
 -11   5   5       67.88       66.56      9.08 o 
 -10   5   5      258.99      267.64     13.16 o 
  -9   5   5      100.06       91.90      8.63 o 
  -8   5   5      976.63     1006.69     14.50 o 
  -7   5   5       94.58       82.19      4.15 o 
  -6   5   5       82.79       90.91      5.89 o 
  -5   5   5      165.94      174.49      7.28 o 
  -4   5   5      445.58      456.65      6.57 o 
  -3   5   5     1055.51     1135.14     12.15 o 
  -2   5   5      545.28      549.25      7.33 o 
  -1   5   5      547.81      578.93      8.26 o 
   0   5   5      128.83      134.01      4.41 o 
   1   5   5        0.16       -0.79      1.06 o 
   2   5   5      178.41      204.37      4.51 o 
   3   5   5      494.82      537.36      8.46 o 
   4   5   5      168.46      173.54      6.07 o 
   5   5   5       35.48       42.49      4.32 o 
   6   5   5        3.74        3.92      3.11 o 
   7   5   5       23.36       16.75      6.65 o 
   8   5   5        1.42        6.01      7.01 o 
   9   5   5      173.99      142.73     19.01 o 
 -12   6   5        1.07       -2.23      5.49 o 
 -11   6   5        0.62        8.79      5.38 o 
 -10   6   5       28.60       32.15      5.34 o 
  -9   6   5        1.53        2.59      2.96 o 
  -8   6   5       16.19       22.59      2.89 o 
  -7   6   5      133.58      123.71      4.67 o 
  -6   6   5       19.51       14.75      2.68 o 
  -5   6   5      107.95       98.78      3.28 o 
  -4   6   5       53.47       55.44      2.68 o 
  -3   6   5      149.82      179.59      4.16 o 
  -2   6   5      980.22     1066.59     13.60 o 
  -1   6   5       78.10       85.07      3.77 o 
   0   6   5      787.19      925.22     13.77 o 
   1   6   5        0.49        1.68      1.48 o 
   2   6   5       35.67       46.12      2.84 o 
   3   6   5       85.27       92.28      5.45 o 
   4   6   5        2.04       -2.21      1.57 o 
   5   6   5      158.58      161.15      7.58 o 
   6   6   5       10.25       11.76      3.84 o 
   7   6   5       26.14       15.68      6.04 o 
   8   6   5       37.43       33.00      7.75 o 
   9   6   5      110.41       97.86     11.98 o 
 -12   7   5        0.13        2.76      7.40 o 
 -11   7   5       13.00       13.94      5.70 o 
 -10   7   5        0.11       -0.60      4.77 o 
  -9   7   5       12.86       13.58      3.47 o 
  -8   7   5      215.72      210.74      7.17 o 
  -7   7   5      196.54      174.01      6.65 o 
  -6   7   5      247.37      232.44      6.61 o 
  -5   7   5      202.16      172.46      4.46 o 
  -4   7   5       27.58       29.17      2.52 o 
  -3   7   5      674.40      737.05     10.11 o 
  -2   7   5      808.52      755.11     10.96 o 
  -1   7   5      614.96      662.95     10.12 o 
   0   7   5      468.11      474.71      9.12 o 
   1   7   5      178.84      179.88      5.36 o 
   2   7   5       23.10       18.41      2.17 o 
   3   7   5        9.06       10.74      2.25 o 
   4   7   5       17.60       17.67      3.26 o 
   5   7   5       19.31       16.08      3.56 o 
   6   7   5       71.96       69.73      8.09 o 
   7   7   5       68.13       78.84      9.72 o 
   8   7   5       18.29       13.55      5.63 o 
 -12   8   5        1.54        3.07     10.64 o 
 -11   8   5       32.54       33.35      7.09 o 
 -10   8   5      140.76      168.39     11.06 o 
  -9   8   5      293.77      289.76     11.08 o 
  -8   8   5      262.22      251.89      7.64 o 
  -7   8   5        2.31        3.76      2.72 o 
  -6   8   5        6.22       12.53      2.90 o 
  -5   8   5      354.63      387.17      6.77 o 
  -4   8   5      151.47      144.28      5.05 o 
  -3   8   5      708.32      688.61     10.64 o 
  -2   8   5      481.58      516.57      9.91 o 
  -1   8   5       11.74        8.00      2.07 o 
   0   8   5     1947.88     1960.05     24.74 o 
   1   8   5       23.52       21.69      2.65 o 
   2   8   5       19.32       29.68      2.68 o 
   3   8   5      221.00      222.71      7.00 o 
   4   8   5        1.16        0.91      1.93 o 
   5   8   5       85.51       92.21      5.69 o 
   6   8   5       12.71       15.49      3.79 o 
   7   8   5        5.56       18.02      6.86 o 
   8   8   5       53.79       47.48      7.25 o 
 -12   9   5        6.93        4.73      6.20 o 
 -11   9   5       34.93       41.47     11.77 o 
 -10   9   5        0.35       -0.70      3.85 o 
  -9   9   5      293.61      286.48      9.50 o 
  -8   9   5        5.41        9.19      2.85 o 
  -7   9   5       39.37       34.97      4.00 o 
  -6   9   5      113.06      116.61      5.59 o 
  -5   9   5        0.33       -1.56      1.90 o 
  -4   9   5       16.60       18.52      2.54 o 
  -3   9   5      168.29      157.35      5.04 o 
  -2   9   5       10.58       12.56      3.32 o 
  -1   9   5      192.87      187.53      9.13 o 
   0   9   5     1601.53     1604.51     23.73 o 
   1   9   5      303.82      332.26      9.87 o 
   2   9   5       90.70      100.29      5.08 o 
   3   9   5       40.13       42.38      3.46 o 
   4   9   5      147.50      136.96      6.37 o 
   5   9   5       14.97       17.57      3.43 o 
   6   9   5        0.77        1.39      3.28 o 
   7   9   5        7.30       13.26      4.13 o 
   8   9   5      167.47      159.34     10.93 o 
 -11  10   5       86.61       96.10      9.80 o 
 -10  10   5       42.93       46.23      5.92 o 
  -9  10   5       36.92       47.30      5.44 o 
  -8  10   5        2.82        0.98      3.17 o 
  -7  10   5      368.91      329.63      9.80 o 
  -6  10   5        7.32        5.08      3.02 o 
  -5  10   5       30.29       27.67      3.31 o 
  -4  10   5       79.03       72.03      4.15 o 
  -3  10   5        3.54        4.35      2.11 o 
  -2  10   5      206.25      218.83      6.95 o 
  -1  10   5      466.76      479.89     10.70 o 
   0  10   5      210.70      220.31      9.97 o 
   1  10   5      130.86      112.17      6.63 o 
   2  10   5     1308.60     1282.23     26.27 o 
   3  10   5      219.65      194.01      6.84 o 
   4  10   5       72.49       68.40      5.01 o 
   5  10   5       22.92       26.93      4.53 o 
   6  10   5      107.43      108.42      8.19 o 
   7  10   5        0.07       -2.71      3.43 o 
   8  10   5        0.62        4.94      5.41 o 
 -11  11   5        1.12       -0.90      5.54 o 
 -10  11   5      471.89      482.87     15.67 o 
  -9  11   5       44.69       57.42      5.47 o 
  -8  11   5      568.62      548.28     15.35 o 
  -7  11   5      256.72      221.17     10.20 o 
  -6  11   5      199.77      237.75      8.68 o 
  -5  11   5      583.31      556.49     10.98 o 
  -4  11   5       27.71       28.27      3.77 o 
  -3  11   5      942.32      895.48     14.38 o 
  -2  11   5        0.00        2.57      2.57 o 
  -1  11   5      939.77      917.86     15.66 o 
   0  11   5        9.48        8.70      3.14 o 
   1  11   5      806.62      734.04     15.54 o 
   2  11   5      221.28      217.88      8.10 o 
   3  11   5      153.92      136.75      6.11 o 
   4  11   5       61.79       65.58      4.98 o 
   5  11   5       20.75       17.87      3.77 o 
   6  11   5      132.97      133.19      9.13 o 
   7  11   5        3.98        5.99      4.98 o 
   8  11   5       51.02       62.65      7.52 o 
 -11  12   5      343.20      351.35     15.72 o 
 -10  12   5      171.02      175.53      9.89 o 
  -9  12   5       56.46       43.84      5.69 o 
  -8  12   5      376.73      372.57     12.20 o 
  -7  12   5       91.76      102.74      6.88 o 
  -6  12   5      150.78      157.44      7.91 o 
  -5  12   5      323.39      261.17      8.68 o 
  -4  12   5       16.47       11.35      2.79 o 
  -3  12   5      818.44      786.61     13.56 o 
  -2  12   5       38.72       34.65      3.97 o 
  -1  12   5     1549.87     1398.18     21.17 o 
   0  12   5        0.45       -2.99      2.56 o 
   1  12   5     1653.14     1431.72     24.82 o 
   2  12   5      480.62      476.05     15.39 o 
   3  12   5      343.77      332.08      8.44 o 
   4  12   5       81.20       74.97      5.56 o 
   5  12   5      135.62      118.08      7.05 o 
   6  12   5      199.99      215.42     12.76 o 
   7  12   5       64.52       60.17      7.09 o 
 -11  13   5      414.25      442.77     23.34 o 
 -10  13   5      186.07      200.84     16.96 o 
  -9  13   5       39.93       44.34      6.47 o 
  -8  13   5        3.80        3.29      3.66 o 
  -7  13   5       64.16       65.91      5.82 o 
  -6  13   5       21.18       36.00      4.54 o 
  -5  13   5        2.60        3.27      3.07 o 
  -4  13   5       67.05       64.33      4.71 o 
  -3  13   5      536.84      493.20     12.22 o 
  -2  13   5      159.73      172.81      8.03 o 
  -1  13   5     2788.36     2540.77     37.24 o 
   0  13   5     1054.03      951.38     18.52 o 
   1  13   5       37.63       36.19      4.55 o 
   2  13   5      496.93      537.77     12.34 o 
   3  13   5      308.49      278.08      8.31 o 
   4  13   5      190.35      177.16      7.79 o 
   5  13   5       29.80       28.81      5.27 o 
   6  13   5       60.62       64.16      6.80 o 
   7  13   5       69.49       67.13      9.99 o 
 -10  14   5       24.62       18.51      5.95 o 
  -9  14   5       84.48       86.85      8.98 o 
  -8  14   5        9.73       11.08      4.66 o 
  -7  14   5       22.48       32.11      5.36 o 
  -6  14   5        7.27        7.57      3.71 o 
  -5  14   5       10.95        5.50      3.55 o 
  -4  14   5       20.61       22.03      3.86 o 
  -3  14   5      183.10      181.90      9.24 o 
  -2  14   5      760.43      635.74     14.46 o 
  -1  14   5      612.83      576.49     16.14 o 
   0  14   5      323.52      323.02      9.96 o 
   1  14   5      196.53      182.70     11.67 o 
   2  14   5      353.74      322.33      9.61 o 
   3  14   5      275.87      265.75      8.40 o 
   4  14   5      145.18      179.11      7.51 o 
   5  14   5        4.21        8.86      8.32 o 
   6  14   5       15.39        7.77      8.08 o 
 -10  15   5       49.70       41.86      8.65 o 
  -9  15   5        2.24        5.99      6.12 o 
  -8  15   5        6.62       15.08      5.50 o 
  -7  15   5       74.87       87.32      7.45 o 
  -6  15   5        0.30       -2.24      3.48 o 
  -5  15   5      149.52      159.16     13.36 o 
  -4  15   5      320.96      286.36     11.33 o 
  -3  15   5      666.88      629.65     13.54 o 
  -2  15   5      101.27       74.82      5.81 o 
  -1  15   5      183.97      166.66     12.14 o 
   0  15   5        2.11        5.90      3.13 o 
   1  15   5       39.13       42.30      5.85 o 
   2  15   5        2.85        1.67      3.18 o 
   3  15   5      364.77      346.52     15.27 o 
   4  15   5        8.44       11.16      4.94 o 
   5  15   5      327.92      357.19     16.64 o 
   6  15   5       60.73       62.53      9.66 o 
  -9  16   5        2.01        8.28      6.30 o 
  -8  16   5       55.11       46.89      7.94 o 
  -7  16   5        1.55       -1.12      7.93 o 
  -6  16   5      252.62      251.72     14.07 o 
  -5  16   5       19.31       20.78      4.39 o 
  -4  16   5        7.55        7.95      3.57 o 
  -3  16   5        0.09        0.08      2.78 o 
  -2  16   5       10.74       19.54      3.54 o 
  -1  16   5       18.63       21.53      3.83 o 
   0  16   5        3.81        8.36      4.81 o 
   1  16   5        3.16        2.94      3.85 o 
   2  16   5       94.28       95.26      9.03 o 
   3  16   5       25.14       31.55      7.52 o 
   4  16   5      135.37      129.53     16.50 o 
   5  16   5      229.04      227.86     31.68 o 
  -8  17   5       41.11       61.51      7.92 o 
  -7  17   5       49.06       63.89      7.50 o 
  -6  17   5      114.42      133.92      9.21 o 
  -5  17   5        0.75        2.32      3.37 o 
  -4  17   5       17.42       19.45      5.58 o 
  -3  17   5        5.94        3.25      3.86 o 
  -2  17   5      166.00      155.79     17.80 o 
  -1  17   5        0.01        1.49      5.88 o 
   0  17   5        4.33        7.19      5.21 o 
   1  17   5       18.21       18.85      6.97 o 
   2  17   5      143.64      157.98     13.74 o 
   3  17   5      427.28      401.59     20.09 o 
   4  17   5        0.11       -3.41      5.32 o 
   5  17   5      495.41      492.15     34.40 o 
  -8  18   5        8.36       24.45     10.41 o 
  -7  18   5       18.99        2.65      7.92 o 
  -6  18   5      177.47      215.36     21.00 o 
  -5  18   5        1.58       -1.40      7.15 o 
  -4  18   5       95.42       86.82     10.82 o 
  -3  18   5      141.04      148.92     13.41 o 
  -2  18   5        0.66       -2.26      4.52 o 
  -1  18   5        2.60        3.59      4.75 o 
   0  18   5       32.09       46.67      7.30 o 
   1  18   5        2.30        1.32      4.70 o 
   2  18   5      156.82      142.13     13.51 o 
   3  18   5        5.33       -1.46      8.29 o 
   4  18   5       43.29       28.43      7.70 o 
  -7  19   5        4.33        5.19      9.19 o 
  -6  19   5      122.93      129.92     17.32 o 
  -5  19   5        6.53       10.09      8.85 o 
  -4  19   5      612.71      625.55     31.35 o 
  -3  19   5       17.48       20.04      8.92 o 
  -2  19   5       18.52       37.45      8.41 o 
  -1  19   5       27.39       27.42     10.00 o 
   0  19   5        0.15        0.30      6.90 o 
   1  19   5      224.59      216.04     20.82 o 
   2  19   5      111.32      129.30     17.34 o 
   3  19   5       27.52       38.90     12.03 o 
  -6  20   5       14.10       15.25      9.50 o 
  -5  20   5      157.03      167.44     19.46 o 
  -4  20   5        7.25        4.03      8.55 o 
  -3  20   5       18.03        9.62      9.01 o 
  -2  20   5        0.22        1.17      8.07 o 
  -1  20   5      216.29      235.85     22.18 o 
   0  20   5      132.58      151.21     18.15 o 
   1  20   5      154.11      144.69     17.87 o 
   2  20   5      150.12      186.40     20.59 o 
  -4  21   5       82.42       66.33     13.86 o 
  -3  21   5      126.54      181.90     20.46 o 
  -2  21   5       85.02      101.83     16.03 o 
  -1  21   5        2.04       -4.88      8.11 o 
   0  21   5      129.61      153.00     19.13 o 
 -13   0   6      444.90      448.45     17.90 o 
 -12   0   6      465.11      435.27     17.34 o 
 -11   0   6       29.27       39.48      7.00 o 
 -10   0   6      134.29      111.50     22.35 o 
  -9   0   6      134.56      120.05     14.28 o 
  -8   0   6        1.76        4.59      5.14 o 
  -7   0   6       81.38       77.45      4.97 o 
  -6   0   6      172.13      202.57      4.73 o 
  -5   0   6     1214.44     1211.02     14.29 o 
  -4   0   6     1378.47     1448.93     25.97 o 
  -3   0   6       69.58       51.46      6.76 o 
  -2   0   6     1296.25     1306.58     25.41 o 
  -1   0   6     1301.49     1505.88     17.06 o 
   0   0   6      211.33      198.63      5.22 o 
   1   0   6       47.33       65.64      4.93 o 
   2   0   6      749.68      749.76     16.51 o 
   3   0   6      108.51      117.49      7.70 o 
   4   0   6       93.32       95.77      7.54 o 
   5   0   6       82.94       86.66      7.53 o 
   6   0   6      217.78      217.93     16.24 o 
   7   0   6       49.07       41.50     12.74 o 
   8   0   6      199.00      169.68     23.10 o 
   9   0   6        0.89        5.63     11.44 o 
 -13   1   6       15.47       16.37     10.28 o 
 -12   1   6       42.54       38.37      5.17 o 
 -11   1   6      104.87       96.12      7.09 o 
 -10   1   6      169.62      164.35      8.01 o 
  -9   1   6       21.33       23.81      3.30 o 
  -8   1   6      328.62      319.35      7.59 o 
  -7   1   6      125.09      129.60      3.09 o 
  -6   1   6      696.11      732.72      8.45 o 
  -5   1   6       98.69       97.27      2.68 o 
  -4   1   6        8.49        2.59      1.10 o 
  -3   1   6     2627.87     2913.37     28.60 o 
  -2   1   6       13.66       12.84      1.26 o 
  -1   1   6      709.83      731.20      9.52 o 
   0   1   6     1678.03     1735.19     20.82 o 
   1   1   6       40.80       50.82      2.44 o 
   2   1   6       59.95       57.33      3.12 o 
   3   1   6       21.35       31.53      2.85 o 
   4   1   6       47.92       50.16      4.12 o 
   5   1   6       47.78       54.78      6.41 o 
   6   1   6       77.14       79.90      7.96 o 
   7   1   6        0.64        8.16      5.21 o 
   8   1   6       33.87       21.20      6.59 o 
   9   1   6       10.12        3.04      7.75 o 
 -13   2   6        4.02        7.37      5.91 o 
 -12   2   6        1.27       -3.37      4.77 o 
 -11   2   6       19.79       29.47      6.43 o 
 -10   2   6       43.68       46.24      5.33 o 
  -9   2   6       22.29       17.85      2.89 o 
  -8   2   6        9.52        7.03      2.06 o 
  -7   2   6      175.39      162.76      5.44 o 
  -6   2   6      254.67      272.21      4.26 o 
  -5   2   6     1368.40     1357.10     17.15 o 
  -4   2   6     3157.09     3380.56     33.92 o 
  -3   2   6       27.75       52.94      2.59 o 
  -2   2   6      565.56      605.63      8.35 o 
  -1   2   6     2753.39     2905.80     26.81 o 
   0   2   6     1528.82     1581.77     15.74 o 
   1   2   6       71.82       88.55      2.93 o 
   2   2   6      854.29      850.23     10.74 o 
   3   2   6      278.91      292.03      6.23 o 
   4   2   6        1.56        1.94      2.10 o 
   5   2   6       55.27       65.13      6.88 o 
   6   2   6        5.11        6.57      3.96 o 
   7   2   6        0.81       -3.81      4.53 o 
   8   2   6       59.11       57.76      8.77 o 
   9   2   6       54.35       83.24     15.53 o 
 -13   3   6       26.39       31.55      6.41 o 
 -12   3   6      240.76      229.27     11.48 o 
 -11   3   6       16.69       21.27      4.88 o 
 -10   3   6        0.98        7.68      3.87 o 
  -9   3   6        3.91        6.47      4.18 o 
  -8   3   6      427.11      421.82     10.21 o 
  -7   3   6      164.91      159.96      5.76 o 
  -6   3   6     1124.89     1170.72     11.51 o 
  -5   3   6       45.64       62.46      4.19 o 
  -4   3   6      195.50      198.63      4.36 o 
  -3   3   6       38.16       40.95      3.44 o 
  -2   3   6        1.83        0.40      1.01 o 
  -1   3   6       65.69       48.64      2.52 o 
   0   3   6       12.02       19.90      1.82 o 
   1   3   6       94.52       94.69      3.09 o 
   2   3   6       84.17      105.60      3.63 o 
   3   3   6        3.22        3.57      1.96 o 
   4   3   6      112.62      107.71      4.65 o 
   5   3   6      157.42      171.29      6.72 o 
   6   3   6       63.61       72.92      8.78 o 
   7   3   6       84.43       77.36     15.25 o 
   8   3   6        0.51       -2.53      6.66 o 
 -13   4   6       27.85       34.04      7.53 o 
 -12   4   6        9.88       20.90      5.57 o 
 -11   4   6       42.18       53.03      6.06 o 
 -10   4   6      352.26      363.24     11.34 o 
  -9   4   6      228.45      235.60     10.26 o 
  -8   4   6        7.04        4.75      2.72 o 
  -7   4   6       16.31       12.50      2.21 o 
  -6   4   6       17.66       15.68      1.69 o 
  -5   4   6        9.87       10.46      1.97 o 
  -4   4   6     1728.03     1871.97     19.19 o 
  -3   4   6        1.22        2.06      1.13 o 
  -2   4   6     1504.51     1656.76     16.30 o 
  -1   4   6      276.67      310.14      5.79 o 
   0   4   6      621.58      619.47      8.83 o 
   1   4   6      153.38      140.76      4.01 o 
   2   4   6        7.48        6.07      1.83 o 
   3   4   6      671.22      699.46     11.28 o 
   4   4   6       41.16       41.99      3.81 o 
   5   4   6      665.99      712.04     12.82 o 
   6   4   6       34.71       29.05      6.43 o 
   7   4   6       68.31       65.36     14.84 o 
   8   4   6        8.47       21.65      7.99 o 
 -13   5   6       39.74       41.31      8.03 o 
 -12   5   6        1.31        2.57      4.98 o 
 -11   5   6       47.31       41.47      6.62 o 
 -10   5   6       13.62        7.49      5.08 o 
  -9   5   6       20.98       20.92      5.30 o 
  -8   5   6      214.92      191.74      5.91 o 
  -7   5   6      166.13      174.67      5.42 o 
  -6   5   6     1508.07     1494.10     16.77 o 
  -5   5   6      127.69      147.96      7.20 o 
  -4   5   6     3672.77     3817.77     33.55 o 
  -3   5   6      711.62      765.11      9.40 o 
  -2   5   6      468.37      473.64      6.93 o 
  -1   5   6      163.90      201.58      4.87 o 
   0   5   6      355.36      376.30      8.26 o 
   1   5   6      962.85      994.81     12.04 o 
   2   5   6      141.32      162.51      4.86 o 
   3   5   6      326.80      316.31      7.50 o 
   4   5   6        0.66        0.84      2.09 o 
   5   5   6      159.44      169.93      7.05 o 
   6   5   6        0.37        1.29      3.10 o 
   7   5   6      280.58      244.67     24.60 o 
   8   5   6        5.37        5.26      6.73 o 
 -13   6   6       22.94       14.10      8.10 o 
 -12   6   6      201.25      192.73     17.58 o 
 -11   6   6       29.38       24.69      7.24 o 
 -10   6   6       30.88       40.87      6.63 o 
  -9   6   6        5.94        5.33      3.43 o 
  -8   6   6      245.77      257.84      7.32 o 
  -7   6   6        0.30        1.43      2.41 o 
  -6   6   6     1011.36     1019.99     12.98 o 
  -5   6   6      116.41       95.13      4.47 o 
  -4   6   6       60.53       49.64      2.88 o 
  -3   6   6       10.02       17.24      2.08 o 
  -2   6   6      481.52      506.97      8.04 o 
  -1   6   6     2332.28     2521.29     25.72 o 
   0   6   6        2.70        2.73      1.76 o 
   1   6   6      484.18      534.81      9.43 o 
   2   6   6      164.93      191.98      5.18 o 
   3   6   6      140.92      141.55      5.16 o 
   4   6   6       11.97       13.36      2.69 o 
   5   6   6       88.00       79.36      5.87 o 
   6   6   6       51.95       45.25      5.00 o 
   7   6   6        0.13       -3.76      7.91 o 
   8   6   6        8.47       11.26      6.23 o 
 -12   7   6       41.28       32.03      7.31 o 
 -11   7   6      233.48      260.09     13.99 o 
 -10   7   6      130.19      125.92     13.09 o 
  -9   7   6        1.89        6.55      2.98 o 
  -8   7   6      102.03       99.05      6.19 o 
  -7   7   6      150.43      153.69      8.66 o 
  -6   7   6       16.16       10.04      2.69 o 
  -5   7   6       95.68      108.18      3.91 o 
  -4   7   6      148.32      157.33      4.42 o 
  -3   7   6       22.86       38.57      2.83 o 
  -2   7   6      368.35      399.70      7.24 o 
  -1   7   6      119.86      123.36      4.81 o 
   0   7   6      378.48      437.37      8.59 o 
   1   7   6      121.16      115.50      4.75 o 
   2   7   6      296.66      293.77      6.21 o 
   3   7   6      211.54      223.35      5.81 o 
   4   7   6       33.60       33.85      3.74 o 
   5   7   6      106.09      110.78      6.76 o 
   6   7   6       17.29       13.84      3.79 o 
   7   7   6       42.59       36.37      7.63 o 
   8   7   6        1.25       -2.99      6.13 o 
 -12   8   6        7.09        0.89      5.96 o 
 -11   8   6       22.50       24.58      8.01 o 
 -10   8   6       30.33       49.51      9.39 o 
  -9   8   6        2.85        2.84      2.97 o 
  -8   8   6        0.00        1.53      2.62 o 
  -7   8   6      218.96      194.52      7.04 o 
  -6   8   6       81.59       79.68      4.77 o 
  -5   8   6        3.68        8.63      1.88 o 
  -4   8   6       18.61       12.02      2.00 o 
  -3   8   6       16.53       21.69      2.51 o 
  -2   8   6        3.01        2.52      1.99 o 
  -1   8   6       97.53      126.73      5.13 o 
   0   8   6      137.90      156.49      6.07 o 
   1   8   6       31.74       30.10      3.57 o 
   2   8   6      887.64      960.13     13.54 o 
   3   8   6       27.98       22.01      3.01 o 
   4   8   6        1.76        1.51      2.56 o 
   5   8   6       56.33       48.63      5.62 o 
   6   8   6      184.06      181.04      8.93 o 
   7   8   6        9.16       16.03      6.90 o 
   8   8   6      124.25      116.21     12.45 o 
 -12   9   6       30.69       38.69      7.71 o 
 -11   9   6       22.83       13.42      7.43 o 
 -10   9   6        7.16        6.52      4.67 o 
  -9   9   6        1.96        2.33      2.83 o 
  -8   9   6       14.74       22.48      3.62 o 
  -7   9   6       26.84       22.65      3.48 o 
  -6   9   6      240.32      218.31      8.98 o 
  -5   9   6       79.35       76.00      3.79 o 
  -4   9   6       65.64       65.11      3.84 o 
  -3   9   6      102.95       88.22      4.23 o 
  -2   9   6      122.56      113.65      5.01 o 
  -1   9   6      441.76      413.81      8.41 o 
   0   9   6      120.53      111.14      5.43 o 
   1   9   6      683.81      735.44     12.00 o 
   2   9   6      381.12      359.13      8.15 o 
   3   9   6        3.34        4.64      1.97 o 
   4   9   6      152.74      161.77     11.90 o 
   5   9   6        0.91       -0.55      2.89 o 
   6   9   6       38.44       37.82      5.11 o 
   7   9   6        5.32        6.12      6.63 o 
   8   9   6        4.86       11.51     10.42 o 
 -12  10   6        1.90        5.61      6.79 o 
 -11  10   6       13.37        2.61      5.50 o 
 -10  10   6        0.58       -1.45      7.95 o 
  -9  10   6       26.94       24.76      4.81 o 
  -8  10   6      897.71      842.50     16.74 o 
  -7  10   6      853.86      790.06     15.62 o 
  -6  10   6      372.72      333.82      8.31 o 
  -5  10   6       13.93       13.01      2.30 o 
  -4  10   6      621.15      552.61     13.78 o 
  -3  10   6      345.54      306.89      9.35 o 
  -2  10   6      181.69      191.84      6.14 o 
  -1  10   6       88.80       72.74      4.16 o 
   0  10   6        0.06       -0.04      1.87 o 
   1  10   6        0.42       -2.40      2.21 o 
   2  10   6      116.29      106.16      7.41 o 
   3  10   6      330.07      293.01      7.60 o 
   4  10   6        9.93        7.27      3.31 o 
   5  10   6      182.28      215.70      9.58 o 
   6  10   6       59.53       52.33      5.61 o 
   7  10   6        8.53        6.52      5.26 o 
 -11  11   6        0.09        2.33      5.63 o 
 -10  11   6      115.83      112.32      7.90 o 
  -9  11   6      948.67      893.19     18.37 o 
  -8  11   6        9.22       13.69      4.01 o 
  -7  11   6       40.83       54.89      7.11 o 
  -6  11   6     1246.03     1196.60     20.16 o 
  -5  11   6     1295.90     1201.59     20.28 o 
  -4  11   6      118.45      109.68      7.13 o 
  -3  11   6        4.23        5.90      2.06 o 
  -2  11   6        1.26        4.68      2.82 o 
  -1  11   6       75.57       60.72      4.85 o 
   0  11   6       44.95       39.25      5.68 o 
   1  11   6      394.68      327.92     10.25 o 
   2  11   6      362.30      324.48     10.87 o 
   3  11   6      857.29      854.53     14.26 o 
   4  11   6      541.03      509.15     14.02 o 
   5  11   6       19.80       25.07      4.63 o 
   6  11   6        0.32        4.89      5.93 o 
   7  11   6       80.50       95.49      8.81 o 
 -11  12   6      222.92      202.92     27.90 o 
 -10  12   6      200.86      199.88     12.99 o 
  -9  12   6      497.72      491.98     13.45 o 
  -8  12   6       13.81       10.78      3.77 o 
  -7  12   6       57.64       54.22      5.30 o 
  -6  12   6      479.45      467.21     13.37 o 
  -5  12   6       44.17       21.81      3.40 o 
  -4  12   6       82.27       86.34      6.63 o 
  -3  12   6      859.41      781.30     13.74 o 
  -2  12   6       35.58       29.00      3.86 o 
  -1  12   6       12.09        6.57      2.95 o 
   0  12   6       46.20       32.65      4.47 o 
   1  12   6      231.53      215.39      8.33 o 
   2  12   6        9.19        5.14      3.11 o 
   3  12   6       10.21        7.60      2.85 o 
   4  12   6       60.64       60.35      5.46 o 
   5  12   6      119.51      134.24      7.83 o 
   6  12   6       44.01       49.66      8.19 o 
   7  12   6        1.34        9.55      5.29 o 
 -11  13   6      306.18      313.31     15.26 o 
 -10  13   6        6.50       10.06      5.76 o 
  -9  13   6      461.54      458.03     16.38 o 
  -8  13   6      309.66      287.57     10.87 o 
  -7  13   6        2.33       -0.85      3.21 o 
  -6  13   6      140.71      138.31      8.05 o 
  -5  13   6       49.49       53.03      5.08 o 
  -4  13   6      247.77      219.12     10.70 o 
  -3  13   6      373.89      312.08      8.58 o 
  -2  13   6       28.16       24.05      3.81 o 
  -1  13   6       64.09       62.04      5.15 o 
   0  13   6       19.67        5.61      3.30 o 
   1  13   6      655.18      613.50     13.61 o 
   2  13   6       94.29      102.03      6.51 o 
   3  13   6      121.37      107.75     12.77 o 
   4  13   6      381.93      388.32     11.01 o 
   5  13   6       40.44       52.10      6.38 o 
   6  13   6        9.98        3.34      5.80 o 
 -10  14   6      191.40      166.85     11.75 o 
  -9  14   6      305.66      318.13     17.84 o 
  -8  14   6       44.23       49.91      5.81 o 
  -7  14   6       20.11       23.82      4.50 o 
  -6  14   6      112.21      120.67     13.15 o 
  -5  14   6       11.27        6.48      3.54 o 
  -4  14   6       36.90       36.45      4.44 o 
  -3  14   6        3.66        3.22      2.90 o 
  -2  14   6        8.29        4.88      3.35 o 
  -1  14   6      294.40      268.17     10.03 o 
   0  14   6       21.16       22.58      4.27 o 
   1  14   6      537.04      488.39     12.17 o 
   2  14   6      537.73      525.46     12.78 o 
   3  14   6        0.38        0.50      3.29 o 
   4  14   6       52.16       59.50      6.46 o 
   5  14   6       20.27       16.26      5.93 o 
   6  14   6       92.68       99.81     11.26 o 
 -10  15   6       87.19       79.63     10.32 o 
  -9  15   6       15.89       16.95      7.05 o 
  -8  15   6        5.19       11.65      5.40 o 
  -7  15   6      212.75      222.44     11.43 o 
  -6  15   6        0.11        0.93      3.60 o 
  -5  15   6       16.84        3.77      5.73 o 
  -4  15   6       34.33       35.48      4.57 o 
  -3  15   6        3.46       -0.10      2.91 o 
  -2  15   6        1.48        7.07      3.56 o 
  -1  15   6        1.86       -2.14      3.24 o 
   0  15   6      501.08      474.28     13.53 o 
   1  15   6        0.39        2.09      3.07 o 
   2  15   6       32.84       33.81      4.47 o 
   3  15   6      116.44      109.25      8.81 o 
   4  15   6      528.19      501.62     18.96 o 
   5  15   6        0.09       -4.28      7.88 o 
  -9  16   6       72.68       65.43      9.32 o 
  -8  16   6        2.40        3.92      8.34 o 
  -7  16   6        0.98       -2.34      5.13 o 
  -6  16   6        0.27       -2.43      3.69 o 
  -5  16   6      433.38      479.95     13.84 o 
  -4  16   6       82.59       96.78      9.65 o 
  -3  16   6       78.44       90.23      6.22 o 
  -2  16   6       96.71      100.76      6.97 o 
  -1  16   6      110.12      102.05      6.82 o 
   0  16   6       68.89       61.83      5.70 o 
   1  16   6        1.09       -0.15      4.49 o 
   2  16   6       18.57       19.53      5.62 o 
   3  16   6       29.83       34.27     10.72 o 
   4  16   6        3.09        5.10      8.54 o 
   5  16   6      149.76      126.80     12.27 o 
  -9  17   6        4.99        7.64      7.02 o 
  -8  17   6       54.58       59.46      8.54 o 
  -7  17   6      105.27      106.29      9.98 o 
  -6  17   6       12.23       15.24      5.73 o 
  -5  17   6        8.14        4.47      5.74 o 
  -4  17   6        0.02        1.75      3.53 o 
  -3  17   6      442.71      435.97     11.37 o 
  -2  17   6       54.75       55.13      5.12 o 
  -1  17   6       40.76       28.66      6.17 o 
   0  17   6       77.09       76.03      8.79 o 
   1  17   6       47.00       48.80      7.39 o 
   2  17   6        2.96        3.62      5.71 o 
   3  17   6        0.75        7.77      8.75 o 
   4  17   6        4.44        0.15      8.51 o 
  -8  18   6       54.89       63.39     13.52 o 
  -7  18   6      100.45       88.54     14.83 o 
  -6  18   6      152.97      168.26     19.11 o 
  -5  18   6       68.91       74.73     13.20 o 
  -4  18   6       74.55       69.66     10.14 o 
  -3  18   6       11.67        8.02      5.12 o 
  -2  18   6       40.37       51.03      8.45 o 
  -1  18   6       58.90       60.77     11.54 o 
   0  18   6        1.13       -2.73      5.44 o 
   1  18   6        0.13       -0.78      4.86 o 
   2  18   6       77.74       93.94     14.93 o 
   3  18   6      252.02      233.51     22.29 o 
  -7  19   6       66.32       84.94     15.16 o 
  -6  19   6       12.36       34.51     11.40 o 
  -5  19   6      221.57      226.59     21.93 o 
  -4  19   6       60.75       77.13     13.94 o 
  -3  19   6       11.11       15.11      9.19 o 
  -2  19   6      121.24       84.59     14.01 o 
  -1  19   6       40.02       24.50      9.55 o 
   0  19   6        7.59        9.08      8.21 o 
   1  19   6       73.93      107.19     15.66 o 
   2  19   6      375.11      430.13     26.67 o 
  -6  20   6       21.84       14.65      9.66 o 
  -5  20   6      121.02      138.74     18.24 o 
  -4  20   6      217.74      208.88     21.43 o 
  -3  20   6      241.25      240.08     22.96 o 
  -1  20   6       11.44       27.31     10.27 o 
   0  20   6      222.68      220.35     21.80 o 
   1  20   6        3.58       15.56      9.54 o 
  -4  21   6       15.60       25.50     11.04 o 
  -3  21   6       56.88       83.68     15.05 o 
  -2  21   6      165.61      126.10     17.28 o 
  -1  21   6        4.44       22.96     10.40 o 
 -13   1   7      587.61      554.01     16.80 o 
 -12   1   7       38.47       26.76      5.94 o 
 -11   1   7       85.84       75.96      5.38 o 
 -10   1   7      267.81      259.23      7.93 o 
  -9   1   7       86.75       86.32      4.79 o 
  -8   1   7        1.90        0.68      2.41 o 
  -7   1   7        2.50        4.34      1.77 o 
  -6   1   7       15.22       13.77      1.55 o 
  -5   1   7        0.76        1.71      1.21 o 
  -4   1   7     2224.52     2533.60     25.48 o 
  -3   1   7        9.75       21.48      1.75 o 
  -2   1   7     7417.97     8109.66     69.87 o 
  -1   1   7       57.25       75.60      2.69 o 
   0   1   7       89.12       85.02      2.61 o 
   1   1   7       40.93       48.13      2.55 o 
   2   1   7      265.16      276.07      9.69 o 
   3   1   7       14.07       22.62      3.75 o 
   4   1   7       63.61       66.31      5.78 o 
   5   1   7       54.69       60.46      6.94 o 
   6   1   7       30.95       21.90      7.59 o 
   7   1   7      159.91      164.72     15.71 o 
   8   1   7       80.15       65.33      8.70 o 
 -13   2   7       24.57       41.01      7.14 o 
 -12   2   7       11.12        5.33      6.67 o 
 -11   2   7      193.28      224.20     11.01 o 
 -10   2   7       13.05       20.86      4.66 o 
  -9   2   7        4.17        6.86      3.29 o 
  -8   2   7       41.45       49.75      3.85 o 
  -7   2   7       85.43       72.86      3.28 o 
  -6   2   7      169.97      217.84      4.97 o 
  -5   2   7       54.38       61.99      2.95 o 
  -4   2   7     4101.55     4328.52     39.35 o 
  -3   2   7        2.83        3.11      1.25 o 
  -2   2   7       55.20       62.29      2.98 o 
  -1   2   7       82.89      106.08      3.88 o 
   0   2   7      172.70      194.08      5.05 o 
   1   2   7       44.68       50.00      2.26 o 
   2   2   7      582.79      590.06      9.33 o 
   3   2   7       31.10       30.20      4.86 o 
   4   2   7        8.09       15.40      3.24 o 
   5   2   7      125.68      128.34      7.17 o 
   6   2   7       31.72       33.22      8.67 o 
   7   2   7       37.52       39.83     13.20 o 
   8   2   7        1.36        5.63      6.21 o 
 -13   3   7      115.39       99.76      9.51 o 
 -12   3   7       39.33       56.67      7.45 o 
 -11   3   7      108.56      104.97      8.57 o 
 -10   3   7        3.86        2.38      3.62 o 
  -9   3   7        2.24        0.57      3.05 o 
  -8   3   7       56.86       45.96      4.97 o 
  -7   3   7       25.42       18.53      2.96 o 
  -6   3   7        0.75        3.73      1.73 o 
  -5   3   7      127.31      184.69      5.91 o 
  -4   3   7       13.80       11.47      1.96 o 
  -3   3   7       12.63        5.07      1.50 o 
  -2   3   7      644.54      680.30      8.19 o 
  -1   3   7      144.35      130.85      5.53 o 
   0   3   7     2795.85     3011.28     29.32 o 
   1   3   7      176.74      159.63      5.08 o 
   2   3   7       87.69       70.98      3.85 o 
   3   3   7       14.81       13.48      2.58 o 
   4   3   7      318.20      310.58      9.09 o 
   5   3   7      106.06      108.91      9.68 o 
   6   3   7        1.64        5.43      4.82 o 
   7   3   7      108.96      104.64     17.94 o 
   8   3   7        1.19       -4.93      6.63 o 
 -13   4   7      142.83      133.88     10.71 o 
 -12   4   7       27.37       29.30      6.88 o 
 -11   4   7        2.31       -0.55      3.88 o 
 -10   4   7       19.09       15.76      4.10 o 
  -9   4   7       39.11       36.65      4.56 o 
  -8   4   7      210.98      203.89      6.78 o 
  -7   4   7      304.73      291.04     13.44 o 
  -6   4   7      168.43      156.72      4.59 o 
  -5   4   7      468.54      508.45      9.99 o 
  -4   4   7     1197.30     1221.76     14.96 o 
  -3   4   7        1.20       13.64      1.61 o 
  -2   4   7     1634.35     1834.30     17.98 o 
  -1   4   7       12.54       22.65      2.09 o 
   0   4   7        6.85        9.65      1.75 o 
   1   4   7      265.45      247.51      5.26 o 
   2   4   7       73.91       85.14      5.32 o 
   3   4   7      246.54      253.03      6.90 o 
   4   4   7       78.26       85.18      5.16 o 
   5   4   7       26.95       31.22      5.43 o 
   6   4   7        2.02        5.20      5.41 o 
   7   4   7       26.66       15.23     11.40 o 
   8   4   7       57.90       45.79     13.90 o 
 -13   5   7       72.79       77.34     10.49 o 
 -12   5   7       21.80       29.03      5.82 o 
 -11   5   7      173.45      189.20      9.93 o 
 -10   5   7      188.08      177.36      8.96 o 
  -9   5   7       13.09        5.40      3.63 o 
  -8   5   7       17.14       11.17      2.76 o 
  -7   5   7      125.00      116.28      4.99 o 
  -6   5   7      102.67       93.01      3.74 o 
  -5   5   7      198.62      200.37      4.85 o 
  -4   5   7      235.64      252.39      5.03 o 
  -3   5   7        2.10        2.56      1.30 o 
  -2   5   7       22.03       38.75      2.53 o 
  -1   5   7       82.46       71.60      3.50 o 
   0   5   7      299.04      348.20      6.76 o 
   1   5   7        9.94       24.62      2.34 o 
   2   5   7      403.15      430.59      7.67 o 
   3   5   7      119.28      130.10      5.48 o 
   4   5   7        0.16       -2.97      3.29 o 
   5   5   7        1.17        3.18      2.89 o 
   6   5   7        9.79       10.44      4.84 o 
   7   5   7       98.63       91.82     17.18 o 
   8   5   7        7.69        6.83      7.02 o 
 -13   6   7       36.67       41.52      7.93 o 
 -12   6   7        0.02       -2.62      4.61 o 
 -11   6   7      351.24      313.16     26.49 o 
 -10   6   7       77.64       80.16      6.56 o 
  -9   6   7      384.31      353.74     10.41 o 
  -8   6   7      364.92      320.11      7.93 o 
  -7   6   7        0.02        0.54      2.44 o 
  -6   6   7       10.54        7.55      2.22 o 
  -5   6   7       13.82        6.51      1.68 o 
  -4   6   7       90.62      105.10      3.80 o 
  -3   6   7       58.66       49.42      2.98 o 
  -2   6   7       90.25       83.67      3.58 o 
  -1   6   7      836.99      817.42     11.45 o 
   0   6   7      424.97      455.48      9.36 o 
   1   6   7       76.70       79.31      4.30 o 
   2   6   7       36.35       42.46      3.20 o 
   3   6   7       19.53       24.99      3.05 o 
   4   6   7       71.36       71.11      5.15 o 
   5   6   7      259.14      272.38      9.55 o 
   6   6   7       78.39       69.85      7.13 o 
   7   6   7       54.09       50.79     13.69 o 
   8   6   7       46.89       38.25     12.90 o 
 -13   7   7       26.55       34.67      9.54 o 
 -12   7   7        0.01       -2.02      4.68 o 
 -11   7   7       19.71       16.66      5.11 o 
 -10   7   7        0.43        4.35      3.85 o 
  -9   7   7      275.90      262.71      9.27 o 
  -8   7   7        0.67        3.42      2.62 o 
  -7   7   7       10.84        7.67      2.76 o 
  -6   7   7       30.04       36.16      2.95 o 
  -5   7   7      275.67      252.99      5.57 o 
  -4   7   7        4.38        5.57      1.72 o 
  -3   7   7      498.22      418.92      7.17 o 
  -2   7   7       75.49       65.83      4.67 o 
  -1   7   7      157.66      166.99      5.55 o 
   0   7   7       18.73       11.63      2.42 o 
   1   7   7      581.87      644.74     10.58 o 
   2   7   7       82.12       87.73      4.18 o 
   3   7   7      351.11      370.49      8.22 o 
   4   7   7      111.91      104.70      5.96 o 
   5   7   7       11.02       15.50      3.87 o 
   6   7   7        7.49        5.11      3.68 o 
   7   7   7      119.82       66.17     14.24 o 
 -12   8   7       13.61        7.92      6.84 o 
 -11   8   7       20.35       16.26      5.77 o 
 -10   8   7      192.10      172.61      9.12 o 
  -9   8   7      158.17      132.06      7.70 o 
  -8   8   7       37.63       23.30      3.53 o 
  -7   8   7      284.93      274.57      7.75 o 
  -6   8   7       23.06       21.62      2.74 o 
  -5   8   7        1.29       -1.78      1.62 o 
  -4   8   7      452.71      413.30      7.37 o 
  -3   8   7        9.99        8.09      1.91 o 
  -2   8   7      150.78      123.20      6.05 o 
  -1   8   7      367.35      375.75      7.73 o 
   0   8   7      118.94      112.18      5.30 o 
   1   8   7      531.27      543.93      9.72 o 
   2   8   7      131.18      140.24      5.09 o 
   3   8   7      323.18      345.26      8.93 o 
   4   8   7       27.73       27.64      4.14 o 
   5   8   7       93.72       91.13      6.57 o 
   6   8   7       66.34       61.93      8.18 o 
   7   8   7       25.71       23.70     11.42 o 
 -12   9   7       12.73       11.56      6.28 o 
 -11   9   7       37.76       35.90      6.69 o 
 -10   9   7      122.13      137.60      9.59 o 
  -9   9   7      134.51      137.23      6.90 o 
  -8   9   7      125.94      106.72      5.94 o 
  -7   9   7      170.27      175.35      6.89 o 
  -6   9   7      854.06      888.62     18.21 o 
  -5   9   7     1289.64     1187.03     16.52 o 
  -4   9   7       87.64       87.89      4.24 o 
  -3   9   7      278.23      272.01      6.26 o 
  -2   9   7     1369.34     1235.33     15.84 o 
  -1   9   7       68.41       75.70      4.23 o 
   0   9   7        0.23        1.80      2.18 o 
   1   9   7       69.26       67.59      4.16 o 
   2   9   7       13.00       10.93      2.86 o 
   3   9   7       46.92       46.02      4.19 o 
   4   9   7      104.72       96.64      6.79 o 
   5   9   7      389.79      387.64     19.55 o 
   6   9   7        4.92        7.88      3.94 o 
   7   9   7       42.37       35.18     11.69 o 
 -12  10   7        5.39        6.77      6.20 o 
 -11  10   7        1.52        1.74      5.22 o 
 -10  10   7        5.07        9.90      5.96 o 
  -9  10   7      760.65      700.44     17.56 o 
  -8  10   7       94.15       74.12      5.88 o 
  -7  10   7     1681.15     1620.11     24.83 o 
  -6  10   7       83.89       78.60      5.00 o 
  -5  10   7        7.85        9.76      2.33 o 
  -4  10   7      463.47      440.31      8.50 o 
  -3  10   7      426.38      428.74      9.78 o 
  -2  10   7      564.68      509.57     13.75 o 
  -1  10   7       23.56       23.25      2.93 o 
   0  10   7      123.83      118.33      7.36 o 
   1  10   7       78.26       61.17      5.76 o 
   2  10   7      610.55      522.18     22.50 o 
   3  10   7       45.07       40.22      4.05 o 
   4  10   7      607.43      552.67     13.27 o 
   5  10   7       29.33       16.53      5.29 o 
   6  10   7      154.82      169.56     11.09 o 
   7  10   7      183.09      158.36     19.50 o 
 -12  11   7        4.82        2.49      5.79 o 
 -11  11   7      298.84      348.41     15.66 o 
 -10  11   7        0.75        1.76      5.34 o 
  -9  11   7      582.57      589.30     14.40 o 
  -8  11   7      374.63      308.65     14.47 o 
  -7  11   7      196.49      172.20      8.37 o 
  -6  11   7        1.28       -0.25      2.77 o 
  -5  11   7        0.49        4.39      2.62 o 
  -4  11   7      497.07      438.05     11.33 o 
  -3  11   7       33.02       40.82      3.96 o 
  -2  11   7        0.00        2.04      3.51 o 
  -1  11   7      121.42       88.35      5.79 o 
   0  11   7      673.71      593.96     17.00 o 
   1  11   7      141.56      153.97      8.28 o 
   2  11   7      213.03      204.47      8.05 o 
   3  11   7      549.45      553.95     12.51 o 
   4  11   7       30.09       29.02      4.45 o 
   5  11   7       12.24       13.27      5.54 o 
   6  11   7        0.85        2.71      5.11 o 
 -11  12   7        5.77        0.85      6.63 o 
 -10  12   7      283.41      291.26     19.62 o 
  -9  12   7        1.58        3.83      3.80 o 
  -8  12   7        0.21        3.21      3.48 o 
  -7  12   7      476.31      451.24     12.68 o 
  -6  12   7      174.80      146.57      7.75 o 
  -5  12   7       55.04       73.50      4.63 o 
  -4  12   7      902.53      885.53     20.87 o 
  -3  12   7      387.92      350.55      8.97 o 
  -2  12   7      735.63      666.99     13.80 o 
  -1  12   7       12.15        7.89      3.20 o 
   0  12   7      106.31       84.23      6.43 o 
   1  12   7       12.00       13.40      3.20 o 
   2  12   7        3.56        8.49      3.02 o 
   3  12   7        2.15        3.87      3.07 o 
   4  12   7       67.30       76.29      6.20 o 
   5  12   7      145.75      158.55     10.37 o 
   6  12   7      250.59      234.47     15.33 o 
 -11  13   7       38.75       31.04      9.62 o 
 -10  13   7      115.12      138.12     14.45 o 
  -9  13   7      122.33      109.03      7.83 o 
  -8  13   7       42.39       36.23      5.13 o 
  -7  13   7      658.71      652.80     16.98 o 
  -6  13   7       15.38       22.08      4.19 o 
  -5  13   7        9.57       14.18      3.64 o 
  -4  13   7        0.00       -1.88      2.42 o 
  -3  13   7       78.84       71.21      5.11 o 
  -2  13   7        6.34        7.84      3.23 o 
  -1  13   7      187.21      194.82      8.57 o 
   0  13   7       50.36       37.22      6.71 o 
   1  13   7       32.72       23.69      3.71 o 
   2  13   7        2.16       -1.61      2.61 o 
   3  13   7      118.25      115.71      8.40 o 
   4  13   7        0.40        4.98      6.72 o 
   5  13   7        7.60        2.28      4.77 o 
   6  13   7       24.43       33.75      7.70 o 
 -10  14   7       30.94       44.89     10.13 o 
  -9  14   7      403.55      370.46     13.24 o 
  -8  14   7        0.24        0.60      3.78 o 
  -7  14   7       66.91       77.96      6.57 o 
  -6  14   7       28.77       29.85      4.62 o 
  -5  14   7      114.14       99.69      7.66 o 
  -4  14   7       85.47       72.17      6.92 o 
  -3  14   7       10.24        3.57      2.86 o 
  -2  14   7       46.94       33.86      4.41 o 
  -1  14   7      257.18      212.35     13.57 o 
   0  14   7        7.19       10.68      5.75 o 
   1  14   7        3.57        6.55      3.36 o 
   2  14   7        1.23        4.76      3.36 o 
   3  14   7      114.94      115.58     16.79 o 
   4  14   7       47.95       49.11      6.48 o 
   5  14   7       27.24       28.44      5.93 o 
 -10  15   7        0.21        2.76      7.84 o 
  -9  15   7       97.32      107.52      9.71 o 
  -8  15   7        1.87        4.31      4.49 o 
  -7  15   7        0.45        1.37      4.02 o 
  -6  15   7      111.33      103.58      7.86 o 
  -5  15   7        0.55        4.37      4.09 o 
  -4  15   7       51.44       56.28      5.34 o 
  -3  15   7       72.61       68.48      5.90 o 
  -2  15   7       39.97       40.73      5.22 o 
  -1  15   7      165.73      168.02      9.51 o 
   0  15   7       39.06       41.11      5.33 o 
   1  15   7      168.02      160.69      9.34 o 
   2  15   7       48.66       50.58      5.81 o 
   3  15   7       16.75       16.47      5.89 o 
   4  15   7      216.67      224.17     11.40 o 
   5  15   7       81.68       93.32     16.07 o 
  -9  16   7      151.11      143.95     14.60 o 
  -8  16   7       62.85       72.75      9.66 o 
  -7  16   7        0.82        4.88      5.55 o 
  -6  16   7       47.46       47.97      6.13 o 
  -5  16   7        4.41        6.89      3.88 o 
  -4  16   7      209.61      205.03     11.35 o 
  -3  16   7        2.84        4.38      3.46 o 
  -2  16   7       44.17       39.85      5.29 o 
  -1  16   7       79.48       80.24      8.20 o 
   0  16   7      164.95      173.45      9.40 o 
   1  16   7      117.75      123.80      7.35 o 
   2  16   7      111.74      114.97     13.00 o 
   3  16   7      117.08      116.79      9.12 o 
   4  16   7       36.88       48.88      8.24 o 
  -9  17   7       21.10       24.82      7.40 o 
  -8  17   7       96.77       95.34     10.26 o 
  -7  17   7       12.94       10.51      6.04 o 
  -6  17   7       22.15       14.37     11.59 o 
  -5  17   7       18.15       18.60      5.16 o 
  -4  17   7        0.15        2.08      4.85 o 
  -3  17   7        7.96        4.94      3.54 o 
  -2  17   7        4.45        6.89      4.05 o 
  -1  17   7        2.64       -0.76      3.48 o 
   0  17   7        1.04        1.75      3.91 o 
   1  17   7       73.77       68.64     10.18 o 
   2  17   7        0.00        9.50      8.73 o 
   3  17   7       28.84       14.20      9.28 o 
  -8  18   7        0.14        4.23      6.06 o 
  -7  18   7       11.27       16.51      6.13 o 
  -6  18   7       19.57       21.67      8.56 o 
  -5  18   7        0.26       -0.80      4.62 o 
  -4  18   7       29.52       34.38      6.17 o 
  -3  18   7       25.25       32.93      6.17 o 
  -2  18   7       17.01        0.75      5.97 o 
  -1  18   7        0.09        5.36      7.86 o 
   0  18   7      317.25      297.45     21.50 o 
   1  18   7        0.00        5.31      7.98 o 
   2  18   7        4.08       17.55      9.12 o 
   3  18   7       82.05       66.27     13.98 o 
  -7  19   7       17.61       42.02     12.03 o 
  -6  19   7       47.85       56.82     13.08 o 
  -5  19   7       61.98       38.46     11.52 o 
  -4  19   7       19.24       14.66      9.22 o 
  -3  19   7      322.16      315.49     22.22 o 
  -2  19   7      133.92      118.67     16.31 o 
  -1  19   7      349.57      403.70     25.28 o 
   0  19   7        1.33       18.37      9.85 o 
   1  19   7      167.47      189.48     20.49 o 
   2  19   7      242.74      250.16     23.60 o 
  -6  20   7        3.22       11.27      9.43 o 
  -5  20   7       10.23       13.73      9.35 o 
  -4  20   7       18.88       17.39     10.10 o 
  -3  20   7       13.27       25.37     10.58 o 
  -2  20   7       18.99       28.31     10.37 o 
  -1  20   7      109.41      111.65     16.45 o 
   0  20   7        9.13       17.70     10.19 o 
  -3  21   7      324.83      404.21     26.65 o 
  -2  21   7       25.33       19.58     10.91 o 
 -13   0   8      760.58      839.67     39.74 o 
 -12   0   8     1849.94     1815.29     60.39 o 
 -11   0   8     1008.83      984.39     23.47 o 
 -10   0   8      614.05      556.79     15.64 o 
  -9   0   8      137.65      146.88     16.35 o 
  -8   0   8     1531.98     1458.48     27.47 o 
  -7   0   8      868.81      853.41     19.73 o 
  -6   0   8        0.09       -2.46      2.07 o 
  -5   0   8       25.60       26.31      3.15 o 
  -4   0   8      213.55      211.23      8.86 o 
  -3   0   8       39.28       28.03      2.68 o 
  -2   0   8     4141.42     4626.67     84.90 o 
  -1   0   8       83.19      109.09      4.39 o 
   0   0   8     5714.26     6222.78     89.16 o 
   1   0   8     1878.75     2026.84     34.28 o 
   2   0   8       65.01       78.45      6.78 o 
   3   0   8      116.71      119.26      8.53 o 
   4   0   8      138.18      143.33      9.70 o 
   5   0   8      176.35      207.94     12.27 o 
   6   0   8       41.72       47.71      9.25 o 
   7   0   8      161.64      168.97     23.21 o 
 -13   1   8        2.23        8.94      4.86 o 
 -12   1   8      160.51      148.95     12.97 o 
 -11   1   8      280.47      261.39     13.12 o 
 -10   1   8      297.93      337.03     10.90 o 
  -9   1   8      203.45      192.04      8.02 o 
  -8   1   8       12.72       10.84      4.06 o 
  -7   1   8        6.44        7.07      1.90 o 
  -6   1   8      596.77      554.26      7.19 o 
  -5   1   8        0.16       -0.40      1.20 o 
  -4   1   8        6.82       16.99      1.68 o 
  -3   1   8       97.79      104.67      2.99 o 
  -2   1   8      141.59      181.87      4.52 o 
  -1   1   8      472.59      510.75      9.17 o 
   0   1   8       27.21       38.87      1.99 o 
   1   1   8        0.19       -0.49      1.74 o 
   2   1   8        2.07        3.87      2.42 o 
   3   1   8      412.51      416.56     10.62 o 
   4   1   8       40.27       44.31      5.12 o 
   5   1   8        6.56       14.58      7.14 o 
   6   1   8        1.98       -3.34      4.70 o 
   7   1   8        0.04        1.93      9.85 o 
 -13   2   8        5.87       11.18      5.56 o 
 -12   2   8      212.23      200.29     13.04 o 
 -11   2   8      808.75      755.18     18.49 o 
 -10   2   8       39.41       43.21      8.06 o 
  -9   2   8      258.31      232.88      8.97 o 
  -8   2   8      127.47      122.69      5.38 o 
  -7   2   8      150.82      152.28      6.39 o 
  -6   2   8      393.97      408.60      8.02 o 
  -5   2   8      259.37      235.93      5.12 o 
  -4   2   8        9.06       17.48      1.89 o 
  -3   2   8      670.61      770.39      9.59 o 
  -2   2   8      274.68      298.38      5.29 o 
  -1   2   8        0.11        1.44      2.37 o 
   0   2   8     1578.51     1627.26     19.49 o 
   1   2   8      357.21      390.74      6.57 o 
   2   2   8      108.39      116.16      6.83 o 
   3   2   8        1.12        0.30      2.38 o 
   4   2   8       28.35       31.11      4.24 o 
   5   2   8       72.95       72.11      6.71 o 
   6   2   8        4.38       -2.64      4.77 o 
   7   2   8       24.76       29.23     12.76 o 
 -13   3   8       31.35       29.51      6.76 o 
 -12   3   8      183.12      191.59     11.36 o 
 -11   3   8        7.99        9.10      8.66 o 
 -10   3   8       11.50       10.13      4.34 o 
  -9   3   8      719.81      674.04     15.84 o 
  -8   3   8      601.65      636.79     11.42 o 
  -7   3   8       64.24       62.27      3.92 o 
  -6   3   8       13.84       17.93      3.33 o 
  -5   3   8      145.29      133.45      4.60 o 
  -4   3   8      219.60      194.55      5.32 o 
  -3   3   8        0.03        2.28      1.53 o 
  -2   3   8      922.76      933.27     12.56 o 
  -1   3   8        4.86        5.76      1.14 o 
   0   3   8       48.25       46.31      2.59 o 
   1   3   8      194.71      190.83      7.26 o 
   2   3   8      168.25      156.72      5.23 o 
   3   3   8       21.26       18.68      3.47 o 
   4   3   8       15.05       11.54      4.54 o 
   5   3   8       57.36       62.03      6.32 o 
   6   3   8       11.33       13.21     10.43 o 
   7   3   8       25.19       26.22     12.79 o 
 -13   4   8      125.90      114.17     10.47 o 
 -12   4   8       36.80       33.65      6.72 o 
 -11   4   8        0.13       -6.49      3.90 o 
 -10   4   8      125.47      129.57      7.63 o 
  -9   4   8      196.84      197.75      8.01 o 
  -8   4   8        4.68        3.79      2.47 o 
  -7   4   8      371.53      356.37     10.28 o 
  -6   4   8     1640.02     1556.96     19.34 o 
  -5   4   8       75.60       67.74      3.74 o 
  -4   4   8       19.87       24.38      1.98 o 
  -3   4   8       71.56       88.05      4.58 o 
  -2   4   8       37.20       47.36      2.66 o 
  -1   4   8       15.07       14.63      3.51 o 
   0   4   8       37.13       39.72      2.74 o 
   1   4   8       33.22       26.03      2.84 o 
   2   4   8      207.37      205.87      7.15 o 
   3   4   8        1.06        0.00      2.45 o 
   4   4   8       23.19       28.17      4.16 o 
   5   4   8       10.15       11.28      5.57 o 
   6   4   8       24.13       26.26      7.92 o 
   7   4   8       15.76       18.01      7.42 o 
 -13   5   8        2.07        6.04      5.21 o 
 -12   5   8       39.14       38.87      6.03 o 
 -11   5   8        9.23        7.34      4.22 o 
 -10   5   8       12.33       11.89      5.94 o 
  -9   5   8       26.57       24.62      3.97 o 
  -8   5   8      692.34      624.18     14.14 o 
  -7   5   8        0.03        1.89      2.24 o 
  -6   5   8       11.86        9.02      1.66 o 
  -5   5   8       77.21       81.37      3.62 o 
  -4   5   8      628.23      661.68      8.92 o 
  -3   5   8      117.88      105.13      3.90 o 
  -2   5   8      152.76      145.16      4.28 o 
  -1   5   8       13.71       30.19      2.93 o 
   0   5   8       90.01       89.79      4.72 o 
   1   5   8      107.72      111.71      4.70 o 
   2   5   8       35.27       34.97      3.54 o 
   3   5   8       75.63       74.21      4.55 o 
   4   5   8       31.39       26.41      3.88 o 
   5   5   8       19.39       20.24      4.69 o 
   6   5   8       48.08       52.82      9.57 o 
   7   5   8       15.23       46.36     13.39 o 
 -13   6   8        1.93        2.93      8.58 o 
 -12   6   8        2.16        2.97      4.86 o 
 -11   6   8       60.29       62.81      7.47 o 
 -10   6   8       84.88       68.99      6.20 o 
  -9   6   8       45.38       21.39     10.02 o 
  -8   6   8        0.73        3.98      3.05 o 
  -7   6   8        0.01       -2.33      2.18 o 
  -6   6   8        0.36       -0.98      1.61 o 
  -5   6   8      795.58      806.26     10.56 o 
  -4   6   8        2.45        3.52      1.66 o 
  -3   6   8     1172.03     1161.90     28.15 o 
  -2   6   8      135.59      117.85      5.15 o 
  -1   6   8      135.46      126.95      5.04 o 
   0   6   8        0.33        0.23      1.77 o 
   1   6   8        3.25        3.03      1.88 o 
   2   6   8        0.82        1.79      2.02 o 
   3   6   8        0.18       -1.62      2.27 o 
   4   6   8       29.09       26.74      3.53 o 
   5   6   8       70.19       73.68      7.18 o 
   6   6   8        9.50       10.25      6.29 o 
   7   6   8        5.85       -1.11      9.46 o 
 -13   7   8        8.37       15.38     10.65 o 
 -12   7   8      208.56      211.53     11.17 o 
 -11   7   8      208.30      187.49     13.08 o 
 -10   7   8        8.79       10.95      4.07 o 
  -9   7   8      735.94      701.97     16.35 o 
  -8   7   8        2.00        4.17      3.22 o 
  -7   7   8      133.99      136.98      5.93 o 
  -6   7   8        0.01        2.59      1.87 o 
  -5   7   8        9.91       13.97      2.23 o 
  -4   7   8      108.94       97.21      4.07 o 
  -3   7   8       92.85       79.89      3.78 o 
  -2   7   8      121.12       88.52      4.29 o 
  -1   7   8      135.44      120.80      5.11 o 
   0   7   8      439.23      430.14      8.48 o 
   1   7   8        7.63        6.06      2.64 o 
   2   7   8       33.63       38.73      3.58 o 
   3   7   8      147.68      139.58      6.01 o 
   4   7   8       60.74       63.76      5.54 o 
   5   7   8       10.54       10.31      4.37 o 
   6   7   8       37.66       50.55     11.39 o 
   7   7   8        0.42       -0.36      9.77 o 
 -13   8   8        7.07       -4.86      6.77 o 
 -12   8   8        6.94       10.07      5.30 o 
 -11   8   8       45.90       42.73      5.88 o 
 -10   8   8       35.65       28.91      6.21 o 
  -9   8   8      193.81      148.23      8.04 o 
  -8   8   8      196.07      158.32      6.81 o 
  -7   8   8      743.58      604.77     12.39 o 
  -6   8   8      454.18      424.58      7.71 o 
  -5   8   8      910.76      795.31     11.09 o 
  -4   8   8       19.98       21.90      2.53 o 
  -3   8   8     2454.24     2226.32     22.99 o 
  -2   8   8       43.33       27.75      3.05 o 
  -1   8   8      170.73      154.49      5.80 o 
   0   8   8       29.92       31.86      3.21 o 
   1   8   8       54.29       41.49      3.84 o 
   2   8   8       10.18       15.10      2.74 o 
   3   8   8      138.55      145.41      7.46 o 
   4   8   8      123.01      123.97      7.29 o 
   5   8   8        5.60        8.67      4.49 o 
   6   8   8       71.08       67.75     13.90 o 
   7   8   8       10.04       11.82     10.75 o 
 -12   9   8        5.45        3.31      6.54 o 
 -11   9   8        4.93        7.09      5.08 o 
 -10   9   8        1.33        3.24      5.22 o 
  -9   9   8        9.85        7.65      4.07 o 
  -8   9   8       17.97        5.28      2.92 o 
  -7   9   8     2463.75     2199.95     27.35 o 
  -6   9   8       37.66       62.58      4.53 o 
  -5   9   8     4856.54     4390.98     40.36 o 
  -4   9   8       88.61       71.76      4.09 o 
  -3   9   8      354.41      323.64      7.03 o 
  -2   9   8        3.67        4.83      2.28 o 
  -1   9   8     1065.76     1048.26     14.86 o 
   0   9   8      144.24      162.92      6.06 o 
   1   9   8       62.58       68.01      4.71 o 
   2   9   8        6.39        2.86      2.94 o 
   3   9   8      115.80      112.69      6.39 o 
   4   9   8      327.13      327.67     10.52 o 
   5   9   8       12.66       17.54      4.36 o 
   6   9   8       97.56       99.77     11.35 o 
 -12  10   8        0.08        3.29      5.68 o 
 -11  10   8       19.59       16.10     17.17 o 
 -10  10   8       21.22       14.99      5.94 o 
  -9  10   8        6.51        9.74      4.49 o 
  -8  10   8      433.58      408.75     10.06 o 
  -7  10   8       51.95       55.77      4.57 o 
  -6  10   8      927.48      798.21     14.92 o 
  -5  10   8       44.47       42.44      3.34 o 
  -4  10   8      459.12      437.69     10.52 o 
  -3  10   8       20.99       23.48      3.02 o 
  -2  10   8       15.93       15.25      2.74 o 
  -1  10   8      298.72      296.74      7.68 o 
   0  10   8      864.35      760.81     18.54 o 
   1  10   8       79.24       80.63      6.01 o 
   2  10   8      603.89      566.18     14.88 o 
   3  10   8       26.80       24.77      3.94 o 
   4  10   8       53.62       43.21      7.11 o 
   5  10   8      115.34      116.65     10.96 o 
   6  10   8       16.45       13.66      8.39 o 
 -12  11   8       87.97       98.27     10.15 o 
 -11  11   8        9.21        6.12      7.51 o 
 -10  11   8       69.92       54.13      8.25 o 
  -9  11   8       73.36       83.13      6.60 o 
  -8  11   8      368.05      356.76     16.58 o 
  -7  11   8       59.83       48.29      5.02 o 
  -6  11   8      153.94      113.53      7.26 o 
  -5  11   8      927.57      877.54     12.59 o 
  -4  11   8       35.31       20.13      2.80 o 
  -3  11   8      315.96      315.86      7.25 o 
  -2  11   8     1703.76     1590.72     19.95 o 
  -1  11   8      240.34      250.76     11.86 o 
   0  11   8      159.83      156.21     14.20 o 
   1  11   8       84.04       75.86      7.04 o 
   2  11   8       25.65       17.24      5.24 o 
   3  11   8        1.74       -1.42      3.10 o 
   4  11   8        2.40        0.89      3.30 o 
   5  11   8       13.47       10.78      5.34 o 
   6  11   8       65.91       68.59     10.08 o 
 -11  12   8       57.00       52.63     10.64 o 
 -10  12   8       70.45       68.83     11.64 o 
  -9  12   8       39.64       36.10      5.64 o 
  -8  12   8      123.48       96.72      6.91 o 
  -7  12   8      401.13      391.95     11.28 o 
  -6  12   8       54.83       36.38      4.62 o 
  -5  12   8      618.86      596.27     11.33 o 
  -4  12   8      322.19      270.30      9.26 o 
  -3  12   8       33.55       32.59      3.49 o 
  -2  12   8       44.49       31.52      3.80 o 
  -1  12   8        0.10       -0.61      2.43 o 
   0  12   8       52.27       60.34      6.16 o 
   1  12   8       29.09       38.42      5.59 o 
   2  12   8        6.38        2.55      3.34 o 
   3  12   8       19.36       22.25      4.28 o 
   4  12   8        1.50       -1.84      4.47 o 
   5  12   8      108.43      105.26      9.73 o 
 -11  13   8        9.81        9.73      6.95 o 
 -10  13   8       83.19       41.12     27.30 o 
  -9  13   8        4.98        0.05      3.92 o 
  -8  13   8      289.26      265.68     10.81 o 
  -7  13   8      185.08      150.13      8.29 o 
  -6  13   8       16.54       16.56      5.23 o 
  -5  13   8        2.57        0.25      2.03 o 
  -4  13   8        2.88        1.48      2.05 o 
  -3  13   8        6.37        1.72      2.41 o 
  -2  13   8       35.30       36.74      4.21 o 
  -1  13   8       44.95       47.05      4.59 o 
   0  13   8       36.91       41.16      4.77 o 
   1  13   8       13.20       16.17      3.89 o 
   2  13   8        1.32       -3.12      3.00 o 
   3  13   8       69.55       84.96     12.35 o 
   4  13   8        0.56        2.14      4.56 o 
   5  13   8      103.60      125.87      9.77 o 
 -10  14   8       12.90        7.71     12.95 o 
  -9  14   8       18.17       27.63      6.82 o 
  -8  14   8        1.80        6.51      4.11 o 
  -7  14   8       29.14       28.72      5.17 o 
  -6  14   8       60.08       65.95      6.08 o 
  -5  14   8       12.15       14.06      3.64 o 
  -4  14   8      115.84      107.56      5.91 o 
  -3  14   8       31.96       40.56      4.15 o 
  -2  14   8      340.29      358.23     14.92 o 
  -1  14   8       19.82       17.89      3.63 o 
   0  14   8      172.84      186.66      8.63 o 
   1  14   8        1.67       -0.36      2.99 o 
   2  14   8       36.77       41.50      5.30 o 
   3  14   8        0.07        0.24      5.47 o 
   4  14   8        1.67        0.58      4.73 o 
   5  14   8       30.09       29.36      6.42 o 
 -10  15   8        4.98        6.85      7.74 o 
  -9  15   8       19.74       41.01      7.27 o 
  -8  15   8      175.79      180.96     14.57 o 
  -7  15   8       65.16       58.31      6.23 o 
  -6  15   8       15.93       15.97      4.28 o 
  -5  15   8       19.41       19.84      4.15 o 
  -4  15   8      111.36      111.83      6.18 o 
  -3  15   8       19.88       17.64      3.52 o 
  -2  15   8        0.21        0.04      2.99 o 
  -1  15   8      200.69      187.11      9.23 o 
   0  15   8       50.94       51.95      5.55 o 
   1  15   8      133.62      123.79      7.96 o 
   2  15   8       69.74       67.03     17.26 o 
   3  15   8       70.24       71.26     21.71 o 
   4  15   8       53.81       54.33      6.96 o 
  -9  16   8        0.53       -4.18      5.11 o 
  -8  16   8      109.98      137.00     10.56 o 
  -7  16   8        0.44       -1.87      5.05 o 
  -6  16   8       38.48       36.10      5.81 o 
  -5  16   8       55.98       63.98      6.72 o 
  -4  16   8       11.97       18.33      3.68 o 
  -3  16   8       78.83       67.07      6.10 o 
  -2  16   8       57.86       47.80      5.98 o 
  -1  16   8       10.33       17.45      4.13 o 
   0  16   8        0.21        4.23      3.55 o 
   1  16   8      319.49      336.88     13.62 o 
   2  16   8      158.61      153.11     15.87 o 
   3  16   8      117.18      116.45     10.81 o 
  -9  17   8       35.65       43.78      8.74 o 
  -8  17   8        0.92       16.87      6.80 o 
  -7  17   8       93.01      103.56     10.66 o 
  -6  17   8       58.29       73.97     14.07 o 
  -5  17   8       66.02       56.82      7.80 o 
  -4  17   8      253.18      257.80     12.01 o 
  -3  17   8       52.34       68.98      7.03 o 
  -2  17   8       33.94       37.32      5.62 o 
  -1  17   8       38.78       45.13      5.76 o 
   0  17   8        1.60        9.34      4.71 o 
   1  17   8       37.37       41.15      8.07 o 
   2  17   8      117.54      130.39      9.82 o 
   3  17   8       30.37       23.47     11.17 o 
  -8  18   8        6.73        8.24      7.38 o 
  -7  18   8       26.57       28.22      7.33 o 
  -6  18   8       87.38       78.23      9.27 o 
  -5  18   8      155.36      173.35     12.16 o 
  -4  18   8       38.87       34.38      6.75 o 
  -3  18   8       13.72       22.20      4.89 o 
  -2  18   8      158.63      173.15     10.95 o 
  -1  18   8      263.24      286.93     14.59 o 
   0  18   8       12.26        5.21      8.61 o 
   1  18   8      148.26      177.87     20.01 o 
   2  18   8       48.40       55.01     12.50 o 
  -7  19   8       78.54       85.39      9.27 o 
  -6  19   8        1.43       -0.71      5.31 o 
  -5  19   8       12.60        9.97      5.39 o 
  -4  19   8       57.15       37.09     10.92 o 
  -3  19   8       78.37       89.47     14.99 o 
  -2  19   8      134.22      130.98     17.12 o 
  -1  19   8       45.34       38.45     11.27 o 
   0  19   8       38.07       53.32     12.45 o 
   1  19   8       50.70       62.47     13.47 o 
  -5  20   8        0.38        6.60      8.60 o 
  -4  20   8       29.01       45.88     11.78 o 
  -3  20   8        1.45        6.45      8.66 o 
  -2  20   8      157.32      144.41     18.16 o 
  -1  20   8      240.95      271.96     24.54 o 
 -13   1   9      139.88      118.84     21.86 o 
 -12   1   9       20.15       20.48      4.46 o 
 -11   1   9        3.68        5.69      3.61 o 
 -10   1   9     1761.72     1753.80     29.27 o 
  -9   1   9      603.09      563.17     12.64 o 
  -8   1   9      956.80      875.93     17.02 o 
  -7   1   9      207.62      216.36      5.06 o 
  -6   1   9        1.30        3.85      1.79 o 
  -5   1   9      234.93      239.48      6.76 o 
  -4   1   9      236.61      255.39      6.93 o 
  -3   1   9      167.56      169.05      5.98 o 
  -2   1   9        9.64       13.97      1.60 o 
  -1   1   9      415.53      457.70      9.15 o 
   0   1   9      463.84      511.98      9.34 o 
   1   1   9        7.01        8.28      2.35 o 
   2   1   9      848.94      888.53     14.16 o 
   3   1   9      234.78      225.35      9.90 o 
   4   1   9       57.33       57.72      5.42 o 
   5   1   9       14.93        9.95      4.33 o 
   6   1   9       15.95       14.10      6.03 o 
   7   1   9       43.13       82.64     17.66 o 
 -13   2   9      258.43      245.38     11.24 o 
 -12   2   9        1.42        5.46      4.66 o 
 -11   2   9        0.23        0.86      5.47 o 
 -10   2   9       77.35       79.58      6.48 o 
  -9   2   9      210.23      211.93      8.47 o 
  -8   2   9      249.43      239.22      8.60 o 
  -7   2   9        8.18        5.85      3.32 o 
  -6   2   9      324.36      347.83      6.58 o 
  -5   2   9      658.84      591.29      8.80 o 
  -4   2   9       54.60       58.52      2.98 o 
  -3   2   9       65.48       69.77      3.35 o 
  -2   2   9      372.07      406.71      7.48 o 
  -1   2   9       75.70       80.52      3.77 o 
   0   2   9      148.76      153.56      5.68 o 
   1   2   9       18.43       18.57      3.32 o 
   2   2   9      308.19      331.80      7.82 o 
   3   2   9        7.45        8.96      3.16 o 
   4   2   9       49.27       51.50      5.45 o 
   5   2   9      223.11      228.93     15.26 o 
   6   2   9       10.44       14.15      5.99 o 
   7   2   9        5.41        6.37     11.19 o 
 -13   3   9        4.34       10.28      5.36 o 
 -12   3   9      661.25      639.67     21.89 o 
 -11   3   9      174.93      177.59      9.94 o 
 -10   3   9      552.37      545.59     24.22 o 
  -9   3   9      472.88      407.32     11.46 o 
  -8   3   9      129.82      142.01      7.82 o 
  -7   3   9      330.84      280.85      7.61 o 
  -6   3   9       30.18       29.28      4.21 o 
  -5   3   9      115.57      121.13      5.11 o 
  -4   3   9      895.29      893.12     11.42 o 
  -3   3   9       76.59       71.23      3.63 o 
  -2   3   9       58.27       53.95      3.16 o 
  -1   3   9       15.26       28.16      2.44 o 
   0   3   9      248.26      274.42      6.90 o 
   1   3   9      152.54      198.19      7.93 o 
   2   3   9      443.37      433.27     10.93 o 
   3   3   9        0.28        2.38      2.41 o 
   4   3   9       55.66       53.63      5.30 o 
   5   3   9        0.18        3.89      3.89 o 
   6   3   9        2.92        5.45      5.91 o 
   7   3   9       12.45        5.15     10.63 o 
 -13   4   9       18.97       23.14      6.42 o 
 -12   4   9        6.96        6.74      5.07 o 
 -11   4   9       59.04       59.13      6.70 o 
 -10   4   9        4.26       -2.35      3.81 o 
  -9   4   9      547.47      528.66     12.09 o 
  -8   4   9      120.10      123.63      6.92 o 
  -7   4   9     1169.00     1095.64     16.58 o 
  -6   4   9      230.36      220.59      8.39 o 
  -5   4   9        0.33       -1.72      1.66 o 
  -4   4   9      148.87      152.77      5.23 o 
  -3   4   9      452.01      432.36      8.79 o 
  -2   4   9      285.02      323.49      7.03 o 
  -1   4   9      877.06      876.42     14.30 o 
   0   4   9      330.76      331.61      7.71 o 
   1   4   9        7.63        8.22      2.71 o 
   2   4   9       22.07       22.05      3.75 o 
   3   4   9       90.32       88.86      8.04 o 
   4   4   9       35.24       37.41      4.77 o 
   5   4   9        5.69        6.08      4.14 o 
   6   4   9        5.71        3.94      6.77 o 
   7   4   9        6.73       10.77      7.56 o 
 -13   5   9       42.52       39.61      7.34 o 
 -12   5   9       15.99        8.72      5.32 o 
 -11   5   9       49.98       51.81      8.37 o 
 -10   5   9       28.97       26.09      4.83 o 
  -9   5   9       30.96       37.60      5.66 o 
  -8   5   9       67.24       58.01      7.36 o 
  -7   5   9      513.71      478.26     10.89 o 
  -6   5   9        0.45        4.65      2.19 o 
  -5   5   9       57.10       64.38      4.01 o 
  -4   5   9       20.10       23.95      2.25 o 
  -3   5   9      361.50      363.03      7.17 o 
  -2   5   9       56.42       53.63      3.73 o 
  -1   5   9      463.14      483.71      7.73 o 
   0   5   9      464.31      473.17      8.92 o 
   1   5   9        6.32        8.09      2.37 o 
   2   5   9       54.00       43.64      4.31 o 
   3   5   9      180.07      170.95      9.46 o 
   4   5   9      142.61      156.38      8.33 o 
   5   5   9        9.92       16.81      4.91 o 
   6   5   9       27.68       19.53      7.93 o 
   7   5   9      177.36      200.73     25.17 o 
 -13   6   9       57.62       60.12      7.21 o 
 -12   6   9       13.16       10.62      5.03 o 
 -11   6   9        9.84        7.24      4.19 o 
 -10   6   9       10.43       15.79      5.37 o 
  -9   6   9       11.16       13.39      3.98 o 
  -8   6   9       80.09       69.78      5.34 o 
  -7   6   9        1.31        1.48      2.14 o 
  -6   6   9       15.15       19.80      2.93 o 
  -5   6   9       90.46       82.94      3.93 o 
  -4   6   9      774.95      707.35      9.85 o 
  -3   6   9      651.86      643.34      9.37 o 
  -2   6   9       56.93       54.18      3.26 o 
  -1   6   9      159.86      136.96      6.56 o 
   0   6   9        4.67        4.70      2.39 o 
   1   6   9      153.28      147.71      9.58 o 
   2   6   9      234.13      248.63      7.31 o 
   3   6   9      100.55       93.54      7.23 o 
   4   6   9       99.76      106.29      7.02 o 
   5   6   9      388.69      379.54     15.71 o 
   6   6   9        5.50       11.40     15.12 o 
 -13   7   9      161.12      172.00     12.34 o 
 -12   7   9        2.49       -2.66      4.43 o 
 -11   7   9        0.45        2.73      4.05 o 
 -10   7   9      110.19      100.41     17.97 o 
  -9   7   9       61.71       63.43      7.22 o 
  -8   7   9       13.15        6.91      3.31 o 
  -7   7   9       15.89       16.89      3.64 o 
  -6   7   9      217.56      191.08      5.87 o 
  -5   7   9      270.01      289.15      6.33 o 
  -4   7   9       22.91       21.61      2.54 o 
  -3   7   9     1543.32     1480.29     16.86 o 
  -2   7   9        3.20        9.29      2.34 o 
  -1   7   9      587.23      588.89     10.37 o 
   0   7   9      277.23      274.78      7.22 o 
   1   7   9      513.28      532.52     12.18 o 
   2   7   9       58.17       76.25      4.65 o 
   3   7   9      437.83      463.55     11.09 o 
   4   7   9       15.55       18.89      5.05 o 
   5   7   9       11.93        6.82      5.18 o 
   6   7   9      264.06      273.56     18.52 o 
 -13   8   9       21.03       22.57      6.92 o 
 -12   8   9      106.88      109.12      9.82 o 
 -11   8   9       72.81       80.25     12.45 o 
 -10   8   9      290.04      261.49     13.06 o 
  -9   8   9      164.85      147.90      8.40 o 
  -8   8   9       76.07       50.94      5.22 o 
  -7   8   9      749.01      638.92     11.82 o 
  -6   8   9      171.12      162.53      5.80 o 
  -5   8   9      351.10      324.79      8.30 o 
  -4   8   9      872.26      876.47     13.49 o 
  -3   8   9      155.37      131.78      5.08 o 
  -2   8   9      475.27      443.81      8.29 o 
  -1   8   9      491.53      479.86      9.46 o 
   0   8   9       81.75       79.21      4.73 o 
   1   8   9      112.06      125.00      6.23 o 
   2   8   9        3.33        2.79      2.43 o 
   3   8   9       98.27      107.28      6.40 o 
   4   8   9      356.92      344.37     13.33 o 
   5   8   9       10.21        7.60      6.55 o 
   6   8   9      282.53      259.89     17.91 o 
 -12   9   9      386.35      407.11     15.68 o 
 -11   9   9        8.31       13.94      6.22 o 
 -10   9   9       81.34       88.61      8.60 o 
  -9   9   9       23.73       15.84      4.19 o 
  -8   9   9      383.35      358.31     11.21 o 
  -7   9   9      736.70      573.06     11.45 o 
  -6   9   9     1171.28     1112.23     14.36 o 
  -5   9   9      680.09      572.12     10.29 o 
  -4   9   9     1185.40     1129.33     15.33 o 
  -3   9   9       77.08       61.53      3.88 o 
  -2   9   9      232.46      219.29      6.90 o 
  -1   9   9      965.74      898.65     13.87 o 
   0   9   9        0.02        2.11      2.41 o 
   1   9   9      152.61      150.04      6.98 o 
   2   9   9      467.39      453.39     12.35 o 
   3   9   9       40.19       35.97      4.32 o 
   4   9   9       72.67       66.74      7.04 o 
   5   9   9        5.21        2.14      9.78 o 
   6   9   9        1.42        1.11      5.72 o 
 -12  10   9       57.15       87.03     12.26 o 
 -11  10   9       11.23       11.68      7.60 o 
 -10  10   9      729.69      680.22     21.43 o 
  -9  10   9        5.29       -1.60      3.61 o 
  -8  10   9      328.00      299.79      8.84 o 
  -7  10   9      149.56      149.46      7.54 o 
  -6  10   9       68.98       75.46      5.80 o 
  -5  10   9      901.72      779.19     11.74 o 
  -4  10   9      285.92      254.89      6.61 o 
  -3  10   9     3706.28     3487.53     34.09 o 
  -2  10   9       11.35       15.32      2.85 o 
  -1  10   9       48.82       49.02      3.99 o 
   0  10   9      697.40      697.87     12.31 o 
   1  10   9      568.28      540.10     13.36 o 
   2  10   9       16.47       16.28      3.90 o 
   3  10   9      100.95      108.93      7.17 o 
   4  10   9       27.22       39.20      6.30 o 
   5  10   9      100.76       84.95     19.40 o 
 -12  11   9       41.28       45.62     11.91 o 
 -11  11   9       77.51       92.19     12.21 o 
 -10  11   9       73.62       51.32      8.06 o 
  -9  11   9        1.81        0.85      4.19 o 
  -8  11   9       14.42        6.59      3.27 o 
  -7  11   9      420.87      388.29      9.78 o 
  -6  11   9      166.98      146.12      8.89 o 
  -5  11   9       11.02       14.54      2.61 o 
  -4  11   9      204.65      190.13      6.34 o 
  -3  11   9       40.87       38.31      3.43 o 
  -2  11   9       13.67       14.76      2.90 o 
  -1  11   9      237.45      209.17      8.19 o 
   0  11   9        5.18        3.39      2.84 o 
   1  11   9      108.66      111.25      7.25 o 
   2  11   9       23.21       17.79      5.09 o 
   3  11   9        1.89        5.93      5.13 o 
   4  11   9       85.43       86.67     15.58 o 
   5  11   9        0.10        2.57      8.00 o 
 -11  12   9        0.02       -2.17     11.48 o 
 -10  12   9       14.92       16.80      8.03 o 
  -9  12   9      289.60      242.56     12.86 o 
  -8  12   9        1.79        8.57      3.81 o 
  -7  12   9        0.18        0.87      3.13 o 
  -6  12   9      105.66      119.88      8.06 o 
  -5  12   9      570.48      477.67     10.21 o 
  -4  12   9       63.71       46.82      4.08 o 
  -3  12   9       45.84       53.25      4.33 o 
  -2  12   9       24.07       28.88      3.91 o 
  -1  12   9       72.04       64.87      5.26 o 
   0  12   9      154.74      133.83      7.71 o 
   1  12   9        7.77        6.33      3.08 o 
   2  12   9       75.72       76.89      6.49 o 
   3  12   9       15.43       13.03      5.10 o 
   4  12   9       78.35       80.24      8.14 o 
   5  12   9        0.09       -0.10      6.34 o 
 -11  13   9       22.75       13.74      8.60 o 
 -10  13   9       31.88       34.63     24.11 o 
  -9  13   9       54.20       75.64     10.07 o 
  -8  13   9       55.21       61.58      6.14 o 
  -7  13   9       95.49       81.90      6.48 o 
  -6  13   9       21.59       20.09      4.17 o 
  -5  13   9       31.39       26.02      3.45 o 
  -4  13   9       64.61       52.50      4.45 o 
  -3  13   9       28.40       27.76      3.71 o 
  -2  13   9      333.83      308.32     10.49 o 
  -1  13   9        5.50        2.84      2.87 o 
   0  13   9      132.82      112.26      8.50 o 
   1  13   9       33.64       37.21      5.11 o 
   2  13   9       98.79       92.51      8.85 o 
   3  13   9       25.25       26.65      7.23 o 
   4  13   9        5.77        9.34      5.29 o 
 -11  14   9       44.41       36.49     14.48 o 
 -10  14   9       85.35       84.54     11.58 o 
  -9  14   9        1.41        0.77      4.05 o 
  -8  14   9       18.79        8.68      5.47 o 
  -7  14   9        9.10        6.45      3.32 o 
  -6  14   9       15.72       10.06      5.48 o 
  -5  14   9        0.32        0.99      3.04 o 
  -4  14   9       19.68       16.78      3.24 o 
  -3  14   9        0.81       -0.75      2.83 o 
  -2  14   9       49.57       52.30      4.93 o 
  -1  14   9        1.92        3.88      3.10 o 
   0  14   9        2.05        3.72      3.19 o 
   1  14   9       16.41        7.66      3.86 o 
   2  14   9       36.80       47.43      8.16 o 
   3  14   9       28.97       26.71      7.58 o 
   4  14   9       50.41       58.67      7.85 o 
 -10  15   9       66.91       75.16     11.89 o 
  -9  15   9        2.74        4.35      7.47 o 
  -8  15   9       26.92       35.67      7.64 o 
  -7  15   9        0.87        0.18      3.65 o 
  -6  15   9      127.91      137.19      8.24 o 
  -5  15   9       25.78       29.53      4.82 o 
  -4  15   9       85.86      100.14      6.04 o 
  -3  15   9      165.73      198.55      8.28 o 
  -2  15   9      127.63      140.24      8.60 o 
  -1  15   9      117.05      109.19      6.94 o 
   0  15   9        5.59        5.44      3.79 o 
   1  15   9       58.08       53.22      7.22 o 
   2  15   9       43.75       42.24      8.08 o 
   3  15   9       19.26       21.73      7.26 o 
  -9  16   9       59.72       80.69     11.82 o 
  -8  16   9       40.22       53.82      7.62 o 
  -7  16   9        5.45        6.02      5.14 o 
  -6  16   9      397.49      427.14     21.56 o 
  -5  16   9      151.72      166.46      9.08 o 
  -4  16   9       28.72       43.02      4.83 o 
  -3  16   9       22.17       22.55      4.06 o 
  -2  16   9        0.21        0.82      3.48 o 
  -1  16   9       55.91       65.37      6.31 o 
   0  16   9        3.88        5.43      4.94 o 
   1  16   9        4.47        5.70      5.73 o 
   2  16   9       45.25       37.83      7.72 o 
   3  16   9        0.39        4.06      6.07 o 
  -9  17   9      269.84      263.22     28.89 o 
  -8  17   9      131.97      136.14     10.72 o 
  -7  17   9      168.60      195.05     14.21 o 
  -6  17   9       14.33       13.56      6.54 o 
  -5  17   9       31.96       34.36      6.39 o 
  -4  17   9        5.09        5.61      4.71 o 
  -3  17   9      108.53      115.08      7.79 o 
  -2  17   9       45.84       52.72      6.35 o 
  -1  17   9       35.41       39.03     13.04 o 
   0  17   9       23.88       30.32      6.94 o 
   1  17   9      248.60      265.80     31.24 o 
   2  17   9      110.40      144.99     11.62 o 
  -8  18   9       68.14       86.24     15.65 o 
  -7  18   9       84.80       89.18     10.34 o 
  -6  18   9       15.74        9.03      6.29 o 
  -5  18   9       17.10       13.07      6.49 o 
  -4  18   9       34.26       42.59      7.65 o 
  -3  18   9       14.50       16.10      6.24 o 
  -2  18   9       33.97       34.79     10.55 o 
  -1  18   9        1.67        4.40      5.53 o 
   0  18   9      252.01      274.14     13.99 o 
   1  18   9       40.57       43.46     11.92 o 
  -6  19   9        3.53        6.86      6.08 o 
  -5  19   9       97.41       98.23     10.19 o 
  -4  19   9      132.36      142.03     11.15 o 
  -3  19   9        1.62       -0.85      5.04 o 
  -2  19   9      257.04      264.46     22.05 o 
  -1  19   9        6.75        9.65      8.84 o 
   0  19   9      429.32      398.31     26.40 o 
  -4  20   9       66.01       70.22     13.98 o 
  -3  20   9        9.51        1.28      8.93 o 
  -2  20   9       45.65       38.07     12.11 o 
 -14   0  10      391.30      372.76     27.62 o 
 -13   0  10        7.98        9.83     10.79 o 
 -12   0  10      187.55      186.39     19.93 o 
 -11   0  10     3690.76     3535.91     95.01 o 
 -10   0  10        0.11        6.68      7.68 o 
  -9   0  10        0.15        0.22      5.92 o 
  -8   0  10      106.14      123.10      8.54 o 
  -7   0  10     1862.98     1614.84     32.77 o 
  -6   0  10      978.04      889.93     20.35 o 
  -5   0  10      394.71      416.89     12.46 o 
  -4   0  10     1495.41     1500.56     37.91 o 
  -3   0  10        5.59        7.56      3.25 o 
  -2   0  10       10.23       18.25      4.23 o 
  -1   0  10      650.91      687.16     19.75 o 
   0   0  10      866.34      849.64     19.97 o 
   1   0  10     1227.57     1259.69     23.95 o 
   2   0  10        1.16        4.94      3.58 o 
   3   0  10       50.48       52.85      9.01 o 
   4   0  10      216.43      208.00     15.34 o 
   5   0  10       29.15       28.70     11.18 o 
   6   0  10       56.37       49.74     13.47 o 
 -14   1  10        3.30        0.97     12.26 o 
 -13   1  10      346.58      345.89     26.79 o 
 -12   1  10      235.20      218.16     15.12 o 
 -11   1  10        4.15       10.43      8.53 o 
 -10   1  10      340.97      314.25     13.67 o 
  -9   1  10     1378.28     1296.52     28.72 o 
  -8   1  10        4.63        3.76      3.20 o 
  -7   1  10      238.26      233.95      6.85 o 
  -6   1  10      161.95      150.91      9.86 o 
  -5   1  10      100.15       85.60      9.58 o 
  -4   1  10       53.42       34.02      4.05 o 
  -3   1  10       88.70       84.22      5.11 o 
  -2   1  10      753.10      735.28     10.56 o 
  -1   1  10      153.48      157.37      5.76 o 
   0   1  10        9.09        5.60      2.59 o 
   1   1  10      385.14      394.58      7.97 o 
   2   1  10      172.35      160.39      6.92 o 
   3   1  10       82.47       92.78      5.97 o 
   4   1  10        1.31       -1.09      3.04 o 
   5   1  10       44.18       39.40     10.08 o 
   6   1  10       20.35       18.00      7.83 o 
 -14   2  10       68.12       70.59     16.82 o 
 -13   2  10        2.43        0.33      7.69 o 
 -12   2  10       89.09       90.55      6.56 o 
 -11   2  10       32.58       34.59      5.43 o 
 -10   2  10      297.73      300.45     12.66 o 
  -9   2  10        0.02        1.89      2.95 o 
  -8   2  10     3168.43     3033.20     38.21 o 
  -7   2  10       56.34       62.97      4.16 o 
  -6   2  10      858.47      799.06     15.23 o 
  -5   2  10      379.39      416.66      9.06 o 
  -4   2  10      217.00      198.94      4.79 o 
  -3   2  10       96.48      103.62      4.06 o 
  -2   2  10       46.64       51.13      5.49 o 
  -1   2  10       35.86       38.80      3.30 o 
   0   2  10      171.84      180.30      7.24 o 
   1   2  10      185.16      180.53      6.96 o 
   2   2  10      116.50      139.32      7.53 o 
   3   2  10       41.11       50.10      4.19 o 
   4   2  10       90.36       84.78      6.00 o 
   5   2  10      114.08      137.31     10.73 o 
   6   2  10        0.35        0.35     10.76 o 
 -13   3  10        8.28       12.48      5.25 o 
 -12   3  10       62.40       65.70      6.80 o 
 -11   3  10        0.00        0.79      3.96 o 
 -10   3  10        2.83        2.53      3.67 o 
  -9   3  10       87.31       89.60     11.98 o 
  -8   3  10      102.35       88.27      6.31 o 
  -7   3  10      351.02      353.29     16.23 o 
  -6   3  10      445.45      405.24      9.76 o 
  -5   3  10      163.27      156.28      6.27 o 
  -4   3  10        6.81       12.85      2.54 o 
  -3   3  10      751.94      711.15     11.62 o 
  -2   3  10       25.72       21.07      3.12 o 
  -1   3  10      157.00      158.56      6.89 o 
   0   3  10        1.77        4.61      2.41 o 
   1   3  10      840.83      857.83     14.26 o 
   2   3  10      144.19      150.78      7.73 o 
   3   3  10        3.57        2.00      3.07 o 
   4   3  10      161.34      178.41      9.12 o 
   5   3  10        4.05        8.48      4.54 o 
   6   3  10       30.47       20.12     10.81 o 
 -13   4  10        2.66       -1.16      4.89 o 
 -12   4  10        2.66        5.63      4.92 o 
 -11   4  10      358.16      357.60     12.28 o 
 -10   4  10      190.18      179.59      9.28 o 
  -9   4  10      280.69      256.29     15.38 o 
  -8   4  10      887.88      843.47     18.72 o 
  -7   4  10      721.91      703.30     12.72 o 
  -6   4  10      315.29      266.69     16.92 o 
  -5   4  10      532.33      455.47      8.92 o 
  -4   4  10       80.26       87.35      4.44 o 
  -3   4  10      628.08      597.17     10.89 o 
  -2   4  10        1.29        5.20      2.51 o 
  -1   4  10      104.80      111.36      6.10 o 
   0   4  10        6.49        6.17      2.62 o 
   1   4  10      127.74      130.67      6.88 o 
   2   4  10        0.81        2.29      2.94 o 
   3   4  10       69.90       67.33      5.96 o 
   4   4  10      256.43      231.89     11.43 o 
   5   4  10        0.26        0.13      4.16 o 
   6   4  10      118.84      132.27     14.04 o 
 -13   5  10       63.84       70.01      9.16 o 
 -12   5  10       41.61       42.60      6.88 o 
 -11   5  10      235.81      220.85     10.28 o 
 -10   5  10       22.38       14.57      5.87 o 
  -9   5  10       87.50       82.19      7.42 o 
  -8   5  10      235.01      229.13      8.79 o 
  -7   5  10      405.60      364.91     11.19 o 
  -6   5  10      722.96      667.41     11.63 o 
  -5   5  10     1415.61     1336.18     18.05 o 
  -4   5  10        1.26        4.42      2.18 o 
  -3   5  10       77.07       82.04      4.42 o 
  -2   5  10      675.10      645.22     10.58 o 
  -1   5  10     1695.13     1683.71     28.18 o 
   0   5  10      116.14       95.04      6.84 o 
   1   5  10      562.37      579.32     11.81 o 
   2   5  10       59.96       53.97      5.28 o 
   3   5  10       12.29        8.21      3.67 o 
   4   5  10        5.19        0.62      3.97 o 
   5   5  10      147.83      155.61     14.21 o 
   6   5  10       48.38       64.63     12.06 o 
 -13   6  10       97.39       93.59      9.22 o 
 -12   6  10        0.01        2.31      4.98 o 
 -11   6  10      282.72      255.46     14.86 o 
 -10   6  10       20.10       15.86      5.17 o 
  -9   6  10       24.68       33.14      5.21 o 
  -8   6  10        1.04       -2.03      3.22 o 
  -7   6  10        4.65        2.45      2.91 o 
  -6   6  10       64.60       65.27      4.50 o 
  -5   6  10     1441.95     1367.65     18.81 o 
  -4   6  10      452.76      395.55      9.78 o 
  -3   6  10      478.64      472.36      9.89 o 
  -2   6  10      841.79      770.16     12.17 o 
  -1   6  10      412.06      399.87      9.75 o 
   0   6  10      259.70      249.16      8.53 o 
   1   6  10       16.80       19.03      3.45 o 
   2   6  10       15.62       13.84      4.95 o 
   3   6  10      537.64      559.08     13.67 o 
   4   6  10       36.94       42.00      5.99 o 
   5   6  10        3.37        3.31     12.75 o 
   6   6  10       26.12       24.92      8.43 o 
 -13   7  10      316.21      318.92     16.22 o 
 -12   7  10       44.75       36.49      5.95 o 
 -11   7  10       30.40       31.42      6.46 o 
 -10   7  10        3.81        1.41      4.43 o 
  -9   7  10      330.95      297.78     10.55 o 
  -8   7  10      118.83       96.53      6.42 o 
  -7   7  10       16.04        9.61      3.24 o 
  -6   7  10      158.48      138.83      6.07 o 
  -5   7  10      120.45      127.43      6.01 o 
  -4   7  10      644.99      559.44      9.04 o 
  -3   7  10        8.51       12.32      2.33 o 
  -2   7  10     2643.80     2490.74     25.83 o 
  -1   7  10      108.37       93.52      5.19 o 
   0   7  10       33.20       43.77      3.76 o 
   1   7  10      196.71      213.45     10.61 o 
   2   7  10       81.97       76.04      6.53 o 
   3   7  10       34.20       31.09      5.50 o 
   4   7  10       46.26       52.76      7.59 o 
   5   7  10        9.93       15.03      7.47 o 
   6   7  10       37.19       29.40      8.98 o 
 -13   8  10       17.85       20.72      6.52 o 
 -12   8  10       82.20       95.50      9.72 o 
 -11   8  10       15.76       24.32      7.22 o 
 -10   8  10       36.16       46.46      6.93 o 
  -9   8  10        9.56        9.81      3.45 o 
  -8   8  10        6.49       13.95      3.91 o 
  -7   8  10        3.28        4.93      3.16 o 
  -6   8  10      648.77      566.35     11.34 o 
  -5   8  10      362.52      335.08      7.15 o 
  -4   8  10     2613.87     2288.59     25.27 o 
  -3   8  10        4.20        2.29      2.03 o 
  -2   8  10       28.58       34.24      3.10 o 
  -1   8  10      206.40      198.00      7.87 o 
   0   8  10      608.24      555.36     13.33 o 
   1   8  10      605.53      613.45     12.55 o 
   2   8  10      259.05      246.07      8.90 o 
   3   8  10        8.30       16.36      6.62 o 
   4   8  10      241.74      233.24     16.05 o 
   5   8  10      242.15      237.16     17.19 o 
 -12   9  10       25.47       19.41      8.20 o 
 -11   9  10        4.47       12.21      6.91 o 
 -10   9  10        0.22       -4.75      6.36 o 
  -9   9  10        5.92       -2.33      3.85 o 
  -8   9  10      155.96      151.76      8.18 o 
  -7   9  10       97.89       83.75      6.15 o 
  -6   9  10     1372.71     1133.44     14.72 o 
  -5   9  10       19.89       22.28      2.82 o 
  -4   9  10      340.49      320.35     10.39 o 
  -3   9  10        0.01        6.08      2.28 o 
  -2   9  10      260.98      230.46      6.71 o 
  -1   9  10      304.20      274.47      8.38 o 
   0   9  10       56.02       57.67      4.39 o 
   1   9  10       20.70       22.19      3.89 o 
   2   9  10      257.08      243.57     12.74 o 
   3   9  10       90.82       95.40      8.17 o 
   4   9  10       24.93       17.58     10.72 o 
   5   9  10        0.62       -2.70      6.24 o 
 -12  10  10        0.06        7.01      7.76 o 
 -11  10  10        5.48        6.75      6.74 o 
 -10  10  10        1.59       -2.68      4.29 o 
  -9  10  10       64.01       62.53      7.15 o 
  -8  10  10      267.99      252.85     10.50 o 
  -7  10  10       17.54       17.61      3.41 o 
  -6  10  10       54.57       50.75      3.96 o 
  -5  10  10     1746.41     1524.21     18.78 o 
  -4  10  10       17.97       14.43      3.69 o 
  -3  10  10       41.84       42.92      3.63 o 
  -2  10  10        9.38       10.54      2.60 o 
  -1  10  10       10.86        4.08      2.58 o 
   0  10  10       54.18       63.01      4.75 o 
   1  10  10       22.58       20.75      4.21 o 
   2  10  10        0.42        2.29      3.04 o 
   3  10  10       50.57       44.46      8.16 o 
   4  10  10        4.64        2.99      6.07 o 
   5  10  10        8.43        7.45      5.65 o 
 -12  11  10       50.82       52.95     16.22 o 
 -11  11  10        7.37        7.95      7.48 o 
 -10  11  10      207.65      204.72     14.99 o 
  -9  11  10       23.54       15.98      5.82 o 
  -8  11  10       91.57       92.03      6.91 o 
  -7  11  10      666.42      614.94     12.60 o 
  -6  11  10       30.43       27.41      3.83 o 
  -5  11  10        3.55       -1.62      2.02 o 
  -4  11  10       90.39       93.53      4.89 o 
  -3  11  10     1231.24     1096.89     15.99 o 
  -2  11  10       43.05       43.43      4.03 o 
  -1  11  10      231.75      243.69      9.07 o 
   0  11  10      189.11      199.52      8.53 o 
   1  11  10        0.89        2.94      3.36 o 
   2  11  10      128.44      134.48      9.07 o 
   3  11  10       83.15       84.36     10.20 o 
   4  11  10       19.01        8.85      6.26 o 
 -11  12  10        2.77        1.57      7.03 o 
 -10  12  10        0.18        4.99      7.39 o 
  -9  12  10      141.87      135.43     10.06 o 
  -8  12  10       62.29       65.70      7.40 o 
  -7  12  10       49.34       39.98      5.01 o 
  -6  12  10      172.27      155.95      8.14 o 
  -5  12  10       28.00       32.68      3.92 o 
  -4  12  10       10.05       12.24      2.92 o 
  -3  12  10      123.69      105.87      5.84 o 
  -2  12  10      466.73      451.26     11.33 o 
  -1  12  10      175.29      155.66      7.76 o 
   0  12  10      235.68      232.70      9.28 o 
   1  12  10        8.29       11.55      3.40 o 
   2  12  10      164.07      137.57     12.76 o 
   3  12  10       52.52       49.98      8.72 o 
   4  12  10       17.42       30.84      8.32 o 
 -11  13  10       40.99       52.96     10.54 o 
 -10  13  10       33.28       39.41     13.38 o 
  -9  13  10        7.19        3.81      4.83 o 
  -8  13  10        3.84        3.34      4.55 o 
  -7  13  10        5.01        6.25      3.61 o 
  -6  13  10       91.52       96.97      7.01 o 
  -5  13  10       65.75       58.74      4.72 o 
  -4  13  10        0.50        4.57      2.63 o 
  -3  13  10      310.45      270.69      8.87 o 
  -2  13  10        4.96        3.78      3.13 o 
  -1  13  10      705.40      710.82     14.87 o 
   0  13  10       86.46       77.60      7.53 o 
   1  13  10      128.10      141.08     14.02 o 
   2  13  10        0.98        2.19      6.78 o 
   3  13  10       69.87       82.54     15.73 o 
   4  13  10        0.55        7.35      9.31 o 
 -11  14  10       61.31       42.01     15.26 o 
 -10  14  10       56.61       65.69     15.33 o 
  -9  14  10      120.11      129.85     13.57 o 
  -8  14  10       82.05       80.59      6.95 o 
  -7  14  10       47.77       40.33      5.41 o 
  -6  14  10      129.47      125.65     11.29 o 
  -5  14  10       31.15       35.71      5.03 o 
  -4  14  10      161.95      180.74      7.84 o 
  -3  14  10        5.44        9.72      4.77 o 
  -2  14  10       30.61       27.38      4.30 o 
  -1  14  10       24.29       29.57      4.45 o 
   0  14  10        5.24        6.29      3.28 o 
   1  14  10      155.88      148.78      9.60 o 
   2  14  10        1.52        2.43      6.00 o 
   3  14  10        3.62        4.23      6.58 o 
 -10  15  10      117.06      125.93     14.30 o 
  -9  15  10        9.02       11.92      7.75 o 
  -8  15  10       99.94      117.69     12.45 o 
  -7  15  10       77.21       93.84      8.03 o 
  -6  15  10       15.50       21.40      4.60 o 
  -5  15  10        0.00        2.78      3.66 o 
  -4  15  10        3.36        1.47      2.89 o 
  -3  15  10        6.88       10.54      3.50 o 
  -2  15  10       18.68       11.11      3.74 o 
  -1  15  10       97.82       97.19      6.83 o 
   0  15  10       59.30       43.85      6.26 o 
   1  15  10        9.94        7.65      5.60 o 
   2  15  10       53.49       61.57      8.08 o 
   3  15  10      230.56      243.26     22.47 o 
  -9  16  10      153.69      171.16     15.78 o 
  -8  16  10        4.96        5.15      5.60 o 
  -7  16  10       69.85       83.35      8.72 o 
  -6  16  10       43.04       41.69      6.31 o 
  -5  16  10        0.98       -0.44      3.99 o 
  -4  16  10       33.71       36.18      4.68 o 
  -3  16  10        5.31        4.33      3.23 o 
  -2  16  10       15.78       20.10      4.59 o 
  -1  16  10       29.17       37.30     14.96 o 
   0  16  10      143.17      138.81     27.39 o 
   1  16  10      124.48      138.98     34.03 o 
   2  16  10      214.56      221.31     15.07 o 
  -8  17  10      197.59      216.89     13.16 o 
  -7  17  10       47.81       66.09      8.21 o 
  -6  17  10       96.51      116.43     13.50 o 
  -5  17  10        7.32       10.22      4.97 o 
  -4  17  10      389.48      453.38     18.46 o 
  -3  17  10      174.86      192.03     15.79 o 
  -2  17  10       72.17       69.69      9.17 o 
  -1  17  10       38.26       67.40     12.89 o 
   0  17  10      231.55      246.01     14.64 o 
   1  17  10      144.24      167.22     16.77 o 
  -7  18  10      119.43      134.21     12.25 o 
  -6  18  10      332.40      339.47     16.58 o 
  -5  18  10      126.51      152.69     15.11 o 
  -4  18  10       16.30       26.68      7.28 o 
  -3  18  10       14.63       31.89     11.53 o 
  -2  18  10      290.14      375.68     16.68 o 
  -1  18  10      181.12      208.05     13.99 o 
   0  18  10       75.95       75.24      9.35 o 
  -6  19  10        9.23        9.69      6.39 o 
  -5  19  10       53.87       49.50      8.44 o 
  -4  19  10       87.44       94.19     10.26 o 
  -3  19  10       25.46       35.93      7.53 o 
  -2  19  10       12.13       11.25      6.06 o 
  -1  19  10        7.52       15.95      6.09 o 
 -14   1  11       15.98       20.05      8.70 o 
 -13   1  11       14.07       13.06     20.32 o 
 -12   1  11        0.20       -1.95      5.91 o 
 -11   1  11        2.52        5.91      7.85 o 
 -10   1  11       42.81       47.27      7.09 o 
  -9   1  11     1734.92     1668.50     37.40 o 
  -8   1  11        0.11        4.73      2.63 o 
  -7   1  11       37.89       44.22      4.26 o 
  -6   1  11      370.83      390.31     11.44 o 
  -5   1  11      514.34      415.47     11.86 o 
  -4   1  11     1148.51     1037.36     23.63 o 
  -3   1  11      223.85      250.31      7.31 o 
  -2   1  11       89.76       89.97      5.57 o 
  -1   1  11        0.34       -3.30      1.97 o 
   0   1  11       27.41       27.45      3.58 o 
   1   1  11        3.93        2.79      3.10 o 
   2   1  11        5.93       -0.09      2.35 o 
   3   1  11       72.09       73.72      5.60 o 
   4   1  11        3.09        3.42      3.43 o 
   5   1  11       38.15       27.99      6.03 o 
 -14   2  11        0.03        0.82      7.84 o 
 -13   2  11        9.09        0.13      7.02 o 
 -12   2  11       41.02       55.36      9.35 o 
 -11   2  11      332.05      349.28     16.80 o 
 -10   2  11       69.35       85.14     16.20 o 
  -9   2  11      643.43      654.53     26.68 o 
  -8   2  11      161.13      130.93     10.08 o 
  -7   2  11     4417.61     3992.21     59.93 o 
  -6   2  11      110.71      125.11      7.73 o 
  -5   2  11       25.34       31.72      4.51 o 
  -4   2  11       75.07       71.67     10.28 o 
  -3   2  11       22.94       17.64      2.95 o 
  -2   2  11      433.97      425.68      9.17 o 
  -1   2  11       37.05       37.08      3.77 o 
   0   2  11       36.27       25.93      3.63 o 
   1   2  11      257.60      252.19     11.78 o 
   2   2  11       30.79       30.75      4.39 o 
   3   2  11      876.37      875.95     20.08 o 
   4   2  11       38.03       39.50      5.93 o 
   5   2  11        1.83        4.60      6.95 o 
 -14   3  11       25.04       34.22     17.68 o 
 -13   3  11       72.28       76.10     10.80 o 
 -12   3  11       22.59       26.79      4.71 o 
 -11   3  11        4.49       11.41      3.92 o 
 -10   3  11       56.71       51.01      6.20 o 
  -9   3  11      993.22      944.85     22.63 o 
  -8   3  11      191.64      194.79      9.15 o 
  -7   3  11      128.18      126.97      6.12 o 
  -6   3  11     2535.50     2339.65     32.44 o 
  -5   3  11      106.12       91.04      7.56 o 
  -4   3  11       65.28       49.82      4.31 o 
  -3   3  11      189.98      169.96      7.54 o 
  -2   3  11       93.58       93.68      5.94 o 
  -1   3  11      135.05      130.62      6.04 o 
   0   3  11      141.28      146.83      6.36 o 
   1   3  11      119.91      125.50      6.41 o 
   2   3  11       38.03       45.30      4.99 o 
   3   3  11       13.90       13.11      4.00 o 
   4   3  11       10.53       11.56      4.77 o 
   5   3  11       59.24       73.54      8.94 o 
 -13   4  11      103.68      107.03      8.34 o 
 -12   4  11        0.01       -1.50      4.36 o 
 -11   4  11      274.70      262.39     10.61 o 
 -10   4  11       15.64       11.88      5.30 o 
  -9   4  11      572.55      532.20     17.09 o 
  -8   4  11        8.56        7.39      3.68 o 
  -7   4  11      165.43      143.84      6.79 o 
  -6   4  11     1336.75     1246.29     20.79 o 
  -5   4  11      430.56      386.24      9.21 o 
  -4   4  11     1637.06     1595.36     25.68 o 
  -3   4  11       34.53       32.90      3.73 o 
  -2   4  11      151.89      167.03      7.25 o 
  -1   4  11      369.56      362.91     10.29 o 
   0   4  11     1097.93     1103.81     16.69 o 
   1   4  11      160.71      171.36      7.37 o 
   2   4  11      199.87      205.27      9.37 o 
   3   4  11      167.48      181.90      9.30 o 
   4   4  11       14.62       62.86     40.19 o 
   5   4  11        0.13       -1.93      5.48 o 
 -13   5  11       83.90       82.50      8.21 o 
 -12   5  11        3.10        8.31      6.00 o 
 -11   5  11      128.88      124.98     10.82 o 
 -10   5  11       92.58       92.29     13.24 o 
  -9   5  11      617.36      574.10     15.77 o 
  -8   5  11       92.54       95.22      7.32 o 
  -7   5  11      379.07      343.17     14.58 o 
  -6   5  11      378.11      325.37      8.02 o 
  -5   5  11       38.56       25.46      3.22 o 
  -4   5  11      585.49      560.16     10.53 o 
  -3   5  11      195.85      208.61      7.84 o 
  -2   5  11      604.69      557.00     12.98 o 
  -1   5  11      114.65      104.10      7.18 o 
   0   5  11      718.80      699.37     18.16 o 
   1   5  11       95.79       92.02      5.68 o 
   2   5  11      359.17      381.34     11.29 o 
   3   5  11       29.24       30.44      4.92 o 
   4   5  11        6.44       13.62      6.06 o 
   5   5  11      206.15      195.44     16.26 o 
 -13   6  11       18.68       19.31      6.17 o 
 -12   6  11       70.92       76.06     10.37 o 
 -11   6  11      328.22      314.85     15.22 o 
 -10   6  11        5.69        9.50      5.67 o 
  -9   6  11       33.93       28.24      5.46 o 
  -8   6  11      188.02      173.42      8.47 o 
  -7   6  11      315.12      286.35      7.85 o 
  -6   6  11       86.76       60.69      4.38 o 
  -5   6  11       47.41       49.86      4.07 o 
  -4   6  11       54.47       58.17      4.32 o 
  -3   6  11      434.94      451.19     11.01 o 
  -2   6  11      378.98      329.67      8.93 o 
  -1   6  11        4.13        6.77      2.74 o 
   0   6  11     1137.55     1145.19     20.93 o 
   1   6  11      248.04      262.37      9.67 o 
   2   6  11        5.64       13.77      3.94 o 
   3   6  11       28.83       20.00      4.62 o 
   4   6  11      173.55      190.73     15.27 o 
   5   6  11       67.85       83.59     23.83 o 
 -13   7  11       48.66       49.04      9.09 o 
 -12   7  11       80.65       61.69     20.20 o 
 -11   7  11       59.34       66.70     16.48 o 
 -10   7  11      146.05      126.65      9.50 o 
  -9   7  11        1.20        4.22      3.79 o 
  -8   7  11       77.66       81.09      5.99 o 
  -7   7  11        1.72        0.01      3.46 o 
  -6   7  11      716.93      619.19     11.96 o 
  -5   7  11      413.61      382.46      9.16 o 
  -4   7  11      561.67      464.95     11.06 o 
  -3   7  11      108.12       95.92      8.99 o 
  -2   7  11     1016.28      908.39     15.70 o 
  -1   7  11      147.19      143.46      7.17 o 
   0   7  11       60.91       71.02      5.56 o 
   1   7  11        0.00        2.56      2.72 o 
   2   7  11      358.33      377.94     10.63 o 
   3   7  11        0.29        3.15      3.60 o 
   4   7  11       37.41       19.36      7.67 o 
   5   7  11      137.41      123.03     13.32 o 
 -13   8  11        0.53        7.92      5.30 o 
 -12   8  11       64.00       68.18      8.73 o 
 -11   8  11       88.49       63.18      8.18 o 
 -10   8  11       31.18       31.20      6.34 o 
  -9   8  11        1.50        0.17      3.45 o 
  -8   8  11       87.76       68.65      5.85 o 
  -7   8  11        9.22        5.87      2.50 o 
  -6   8  11       67.28       57.63      5.24 o 
  -5   8  11       17.22       22.82      3.67 o 
  -4   8  11       54.96       54.97      4.13 o 
  -3   8  11     2315.33     2282.49     29.32 o 
  -2   8  11      280.82      278.74      8.69 o 
  -1   8  11      284.49      316.98     19.11 o 
   0   8  11        1.89       -0.52      2.74 o 
   1   8  11       98.26       98.72      6.47 o 
   2   8  11       47.10       52.96      5.33 o 
   3   8  11       24.11       29.20      8.03 o 
   4   8  11      277.15      266.71     33.56 o 
   5   8  11       22.24       17.02      7.85 o 
 -12   9  11        0.71       -1.33      5.77 o 
 -11   9  11       15.84       19.81      6.54 o 
 -10   9  11       24.83       33.71      6.60 o 
  -9   9  11      193.94      174.65     10.33 o 
  -8   9  11        0.44       -1.17      3.12 o 
  -7   9  11       41.94       34.90      4.70 o 
  -6   9  11       23.75       21.54      3.59 o 
  -5   9  11      121.27      145.56      6.38 o 
  -4   9  11      722.61      647.41     10.69 o 
  -3   9  11      336.06      315.01      7.96 o 
  -2   9  11      235.15      212.24      7.32 o 
  -1   9  11      155.23      128.35      9.62 o 
   0   9  11       42.31       41.39      4.60 o 
   1   9  11       10.00        5.82      3.43 o 
   2   9  11        6.59       11.04      3.98 o 
   3   9  11      188.85      208.34     23.26 o 
   4   9  11        7.99       14.47      7.53 o 
 -12  10  11       71.74       93.04     12.29 o 
 -11  10  11       32.49       23.00      6.85 o 
 -10  10  11       42.06       30.64      6.05 o 
  -9  10  11        0.00        0.33      3.60 o 
  -8  10  11       88.20       95.03      9.35 o 
  -7  10  11        2.93       -4.40      3.17 o 
  -6  10  11       42.23       30.60      3.68 o 
  -5  10  11       13.97       14.22      2.73 o 
  -4  10  11       10.24        2.35      2.24 o 
  -3  10  11       52.94       59.88      4.43 o 
  -2  10  11       79.49       86.60      5.28 o 
  -1  10  11       40.76       36.35      3.97 o 
   0  10  11       15.65       15.04      3.94 o 
   1  10  11       41.39       47.28      5.81 o 
   2  10  11       88.30       99.89     21.72 o 
   3  10  11        0.96        5.91     11.65 o 
   4  10  11        0.77        8.47      7.04 o 
 -12  11  11       61.68       66.46     11.45 o 
 -11  11  11       15.96       19.67      7.78 o 
 -10  11  11       59.09       62.67      8.80 o 
  -9  11  11        1.50        5.58      4.17 o 
  -8  11  11        3.77        0.66      3.81 o 
  -7  11  11        1.15        4.16      3.68 o 
  -6  11  11        9.97       13.52      4.11 o 
  -5  11  11       33.02       25.13      3.48 o 
  -4  11  11      225.18      206.23      6.92 o 
  -3  11  11      169.45      146.40      6.50 o 
  -2  11  11      299.80      273.30      8.51 o 
  -1  11  11       12.75       11.88      3.55 o 
   0  11  11        4.55        6.66      3.23 o 
   1  11  11       60.57       59.45      6.52 o 
   2  11  11       50.08       56.57     10.06 o 
   3  11  11       13.16        1.37      8.66 o 
   4  11  11        6.47       -1.46      9.03 o 
 -11  12  11      200.18      246.58     18.26 o 
 -10  12  11       29.61       47.97      9.51 o 
  -9  12  11       28.78       15.29      5.30 o 
  -8  12  11       68.98       60.94      7.09 o 
  -7  12  11       81.02       74.65      6.53 o 
  -6  12  11       24.54       32.72      4.19 o 
  -5  12  11       80.60       74.90      4.74 o 
  -4  12  11       30.56       26.40      3.43 o 
  -3  12  11      194.01      186.91      8.81 o 
  -2  12  11      149.99      159.41      7.91 o 
  -1  12  11      743.86      714.85     15.74 o 
   0  12  11       12.98       22.45      4.30 o 
   1  12  11      210.58      202.92     13.74 o 
   2  12  11       11.29       22.07      8.24 o 
   3  12  11        0.82        9.60      9.58 o 
 -11  13  11      111.29      131.81     14.34 o 
 -10  13  11       85.89      102.11     12.79 o 
  -9  13  11        6.38        2.87      4.97 o 
  -8  13  11       82.84       97.13      8.87 o 
  -7  13  11        5.45        4.82      5.02 o 
  -6  13  11       98.38      104.93      8.66 o 
  -5  13  11       59.71       68.61      5.14 o 
  -4  13  11      203.15      188.08      7.90 o 
  -3  13  11      157.06      162.46      8.10 o 
  -2  13  11       56.78       57.24      5.45 o 
  -1  13  11       93.55       90.64      6.59 o 
   0  13  11       66.76       84.59      8.38 o 
   1  13  11      232.96      183.81     16.88 o 
   2  13  11       20.18       21.86      9.21 o 
   3  13  11       39.66       46.15     13.17 o 
 -10  14  11      461.40      539.76     24.27 o 
  -9  14  11       38.20       38.04      9.57 o 
  -8  14  11        9.62       14.78      6.38 o 
  -7  14  11        1.58       -0.85      4.24 o 
  -6  14  11       19.52       25.24      4.62 o 
  -5  14  11      142.48      149.18      8.34 o 
  -4  14  11        0.05       -0.92      2.73 o 
  -3  14  11      182.45      187.75      8.91 o 
  -2  14  11       15.23        9.98      3.60 o 
  -1  14  11        6.69        3.14      3.00 o 
   0  14  11        0.37        7.17      4.53 o 
   1  14  11       36.01       35.61     10.08 o 
   2  14  11       38.48       26.14      8.85 o 
 -10  15  11       85.25      145.32     22.39 o 
  -9  15  11        0.73       -2.49      9.07 o 
  -8  15  11       96.51       79.73     11.80 o 
  -7  15  11        6.56       13.36      6.20 o 
  -6  15  11       19.20       20.76      7.64 o 
  -5  15  11      250.13      245.64     22.80 o 
  -4  15  11       12.53       10.11      4.05 o 
  -3  15  11       10.49        8.59      4.02 o 
  -2  15  11       65.14       64.35      6.38 o 
  -1  15  11      170.15      160.67     11.23 o 
   0  15  11        2.88        9.12      5.75 o 
   1  15  11       10.68       14.66      6.00 o 
   2  15  11       65.40       71.01     11.17 o 
  -9  16  11      141.46      178.38     20.17 o 
  -8  16  11       15.95       12.36      8.25 o 
  -7  16  11       10.28       14.02      7.74 o 
  -6  16  11       24.29       25.48      5.68 o 
  -5  16  11       35.72       47.36      6.30 o 
  -4  16  11       56.87       74.10      6.01 o 
  -3  16  11       58.74       66.58      7.22 o 
  -2  16  11        3.16        9.23      5.65 o 
  -1  16  11      149.64      147.27     13.40 o 
   0  16  11       17.89       17.88      6.23 o 
   1  16  11       11.01       16.21      6.11 o 
  -8  17  11      266.67      301.93     34.48 o 
  -7  17  11      157.31      163.91     23.34 o 
  -6  17  11        0.13        6.63      5.47 o 
  -5  17  11        1.26       -4.09      4.94 o 
  -4  17  11       78.35       96.17     16.89 o 
  -3  17  11        6.23        7.89      5.43 o 
  -2  17  11       26.75       19.96      6.44 o 
  -1  17  11       33.33       43.86      8.37 o 
   0  17  11       47.66       56.78     11.29 o 
  -7  18  11       37.71       42.47      9.56 o 
  -6  18  11        0.65       -1.08      5.29 o 
  -5  18  11      150.22      137.64     10.70 o 
  -4  18  11      108.27      117.39     11.68 o 
  -3  18  11       65.71       52.39      8.82 o 
  -2  18  11        0.55        8.38      9.08 o 
  -1  18  11        0.65        7.82      7.45 o 
  -5  19  11        5.42       12.18     10.08 o 
  -4  19  11       11.07       14.15      6.84 o 
 -14   0  12       15.68       15.63     11.44 o 
 -13   0  12      209.28      228.42     23.41 o 
 -12   0  12       11.94       -0.30      8.69 o 
 -11   0  12       31.35       28.38      9.82 o 
 -10   0  12       17.80       11.49      7.71 o 
  -9   0  12      402.50      428.49     20.78 o 
  -8   0  12      203.47      192.30     10.63 o 
  -7   0  12       43.89       40.02     12.59 o 
  -6   0  12        1.15        4.57      3.56 o 
  -5   0  12      371.49      328.92     12.36 o 
  -4   0  12       36.82       67.87      6.69 o 
  -3   0  12     1121.94      977.07     24.73 o 
  -2   0  12      698.59      628.14     19.50 o 
  -1   0  12       55.49       47.97      8.79 o 
   0   0  12      151.91      152.62     12.31 o 
   1   0  12      156.53      119.30     11.67 o 
   2   0  12        0.00        9.68      4.17 o 
   3   0  12        0.91        3.61      5.13 o 
   4   0  12       81.81       82.72     16.35 o 
   5   0  12      324.49      336.87     19.73 o 
 -14   1  12       10.06        2.60      7.43 o 
 -13   1  12        0.10       -3.22      6.90 o 
 -12   1  12       13.90       21.52      7.46 o 
 -11   1  12      231.61      247.47     14.03 o 
 -10   1  12      312.41      310.94     13.83 o 
  -9   1  12       11.08       14.91      4.94 o 
  -8   1  12       12.81       13.35      4.51 o 
  -7   1  12       32.91       26.59      5.56 o 
  -6   1  12      621.80      561.18     14.69 o 
  -5   1  12     1204.73     1091.28     22.43 o 
  -4   1  12        0.00        1.26      3.79 o 
  -3   1  12      323.54      328.82     10.09 o 
  -2   1  12        0.38       -2.92      2.55 o 
  -1   1  12      272.87      256.18      9.80 o 
   0   1  12        0.09        0.46      2.42 o 
   1   1  12      370.69      379.23     10.02 o 
   2   1  12      163.83      159.57      7.68 o 
   3   1  12       21.12       32.33      4.80 o 
   4   1  12        0.00       -3.14      6.08 o 
   5   1  12       42.85       55.45      9.03 o 
 -14   2  12        5.39        7.26      9.79 o 
 -13   2  12       21.30       26.63      8.55 o 
 -12   2  12      175.96      184.67     13.85 o 
 -11   2  12       22.03       22.63      6.45 o 
 -10   2  12       34.16       24.76      5.93 o 
  -9   2  12       83.72      104.09     13.20 o 
  -8   2  12      326.02      336.65     14.28 o 
  -7   2  12       21.38       27.31      4.74 o 
  -6   2  12       90.84       87.82      7.02 o 
  -5   2  12      778.25      717.58     17.62 o 
  -4   2  12      552.50      528.54     15.03 o 
  -3   2  12        6.54        8.74      2.93 o 
  -2   2  12      622.61      609.09     11.88 o 
  -1   2  12      617.12      596.30     11.74 o 
   0   2  12      134.10      126.55      6.48 o 
   1   2  12        2.54        8.27      3.37 o 
   2   2  12       79.07       77.53      6.11 o 
   3   2  12       56.30       63.95      7.05 o 
   4   2  12       62.26       64.28      7.80 o 
   5   2  12      124.14      117.98      9.92 o 
 -14   3  12        5.65        7.86     11.75 o 
 -13   3  12       11.15       30.07     12.25 o 
 -12   3  12        0.01        1.12      6.64 o 
 -11   3  12        4.99       11.15      5.84 o 
 -10   3  12        1.47        6.57      8.72 o 
  -9   3  12        4.19        5.69      2.88 o 
  -8   3  12       10.63        7.51      2.63 o 
  -7   3  12     3141.17     2835.60     37.94 o 
  -6   3  12       10.02       23.66      3.09 o 
  -5   3  12     1670.97     1512.96     23.34 o 
  -4   3  12      315.57      281.02      8.38 o 
  -3   3  12      606.22      540.50     12.33 o 
  -2   3  12       57.63       55.60      7.60 o 
  -1   3  12        0.97       -1.93      2.89 o 
   0   3  12      188.41      202.37      9.18 o 
   1   3  12       56.12       57.18      5.70 o 
   2   3  12      430.27      446.19     12.15 o 
   3   3  12      258.31      252.72     12.16 o 
   4   3  12      261.79      270.78     13.34 o 
   5   3  12      149.08      154.92     11.37 o 
 -13   4  12        0.77        2.20      7.08 o 
 -12   4  12       26.85       27.56      4.89 o 
 -11   4  12        7.26       10.50      4.85 o 
 -10   4  12      126.94      123.27     10.34 o 
  -9   4  12      435.95      401.94     12.19 o 
  -8   4  12        5.08        6.58      3.51 o 
  -7   4  12      480.09      391.43     10.71 o 
  -6   4  12      306.53      274.26      9.12 o 
  -5   4  12     1005.18      865.32     16.60 o 
  -4   4  12      758.47      711.92     14.99 o 
  -3   4  12      457.11      402.87     18.02 o 
  -2   4  12      128.63      113.26     10.64 o 
  -1   4  12       66.52       68.58      8.31 o 
   0   4  12      204.32      195.86      8.35 o 
   1   4  12       45.34       53.46      5.97 o 
   2   4  12      909.70      896.48     17.87 o 
   3   4  12       18.77       23.40      4.61 o 
   4   4  12       43.81       48.47      7.17 o 
   5   4  12      249.31      225.22     19.30 o 
 -13   5  12       29.26       30.05      5.73 o 
 -12   5  12        8.00       12.62      4.92 o 
 -11   5  12      189.45      177.89     11.35 o 
 -10   5  12        7.35        5.33      4.91 o 
  -9   5  12      439.68      406.65     13.13 o 
  -8   5  12        2.51       -2.36      3.50 o 
  -7   5  12       79.71       89.48      6.08 o 
  -6   5  12        7.39        4.22      2.75 o 
  -5   5  12        0.74        5.40      2.74 o 
  -4   5  12      938.38      834.44     18.24 o 
  -3   5  12       18.01       26.22      3.77 o 
  -2   5  12      276.81      295.08      9.21 o 
  -1   5  12        0.43        2.21      2.87 o 
   0   5  12      817.47      808.38     16.55 o 
   1   5  12       18.66       31.53      4.22 o 
   2   5  12      555.93      580.39     13.21 o 
   3   5  12       15.42       16.37      4.62 o 
   4   5  12        3.81        6.03      5.89 o 
 -13   6  12       94.06      111.29      9.09 o 
 -12   6  12       78.93       77.19      9.73 o 
 -11   6  12        0.33        7.59      6.10 o 
 -10   6  12       17.75        8.23      5.69 o 
  -9   6  12        4.57        5.02      4.27 o 
  -8   6  12       67.21       58.28      6.51 o 
  -7   6  12       25.85       21.83      4.07 o 
  -6   6  12       88.15      107.11      7.23 o 
  -5   6  12      308.40      301.62      8.13 o 
  -4   6  12     1201.59     1057.57     19.75 o 
  -3   6  12       12.65        7.70      3.23 o 
  -2   6  12      877.66      807.26     16.00 o 
  -1   6  12      182.82      166.82      8.35 o 
   0   6  12      507.77      461.92     12.40 o 
   1   6  12      674.48      677.09     14.74 o 
   2   6  12       31.73       44.40      5.06 o 
   3   6  12        0.12       -2.79      3.95 o 
   4   6  12       39.96       52.72     13.34 o 
 -13   7  12       53.29       58.99     11.02 o 
 -12   7  12        3.07       -3.63      6.82 o 
 -11   7  12      146.36      131.76     11.91 o 
 -10   7  12       38.17       35.52      7.43 o 
  -9   7  12       60.78       43.11      6.37 o 
  -8   7  12      147.92      132.50     10.32 o 
  -7   7  12        0.18       -1.26      2.94 o 
  -6   7  12        0.20        3.14      2.40 o 
  -5   7  12        0.82        4.23      2.58 o 
  -4   7  12      355.60      330.66      9.73 o 
  -3   7  12       31.05       27.10      5.11 o 
  -2   7  12       55.21       56.31      5.34 o 
  -1   7  12      934.42      997.28     17.53 o 
   0   7  12       48.79       55.17     11.65 o 
   1   7  12        1.29       -0.71      3.69 o 
   2   7  12        1.65        0.24      3.43 o 
   3   7  12       69.99       72.55      7.32 o 
   4   7  12       82.55      114.84     29.81 o 
 -13   8  12        9.58       14.07      9.77 o 
 -12   8  12        7.41        3.40      7.22 o 
 -11   8  12       21.75       31.96      9.16 o 
 -10   8  12        9.64        9.34      5.36 o 
  -9   8  12        3.50        0.58      3.86 o 
  -8   8  12       12.91       15.38      4.07 o 
  -7   8  12      172.31      141.83      7.69 o 
  -6   8  12       59.78       58.25      4.74 o 
  -5   8  12       92.25       88.21      5.58 o 
  -4   8  12      369.77      297.85     10.98 o 
  -3   8  12        0.59        0.16      2.61 o 
  -2   8  12      563.99      525.58     12.20 o 
  -1   8  12      210.18      209.17      8.97 o 
   0   8  12       28.26       27.75      4.42 o 
   1   8  12       10.86       11.28      3.31 o 
   2   8  12        5.43        4.98      4.19 o 
   3   8  12       72.98       56.43      8.04 o 
   4   8  12        1.23        0.87      7.21 o 
 -12   9  12       15.67       12.56      6.50 o 
 -11   9  12       38.91       39.10      7.56 o 
 -10   9  12        0.13        0.14      4.96 o 
  -9   9  12        5.57       -2.08      3.54 o 
  -8   9  12       12.32        7.60      3.79 o 
  -7   9  12       10.58       16.04      3.82 o 
  -6   9  12      150.32      121.34      9.27 o 
  -5   9  12       17.88       16.43      3.94 o 
  -4   9  12       87.42       92.22      6.03 o 
  -3   9  12       16.04        8.92      3.34 o 
  -2   9  12      581.46      581.11     14.26 o 
  -1   9  12      139.56      140.97     11.51 o 
   0   9  12       54.34       58.35      5.52 o 
   1   9  12       54.08       53.74      5.52 o 
   2   9  12        1.22       -8.35      4.18 o 
   3   9  12      102.59       97.78      9.65 o 
   4   9  12       18.48       12.87      7.59 o 
 -12  10  12      231.63      240.29     20.81 o 
 -11  10  12       73.72       77.96     11.16 o 
 -10  10  12        3.92       -2.58      5.28 o 
  -9  10  12        1.03        1.15      3.31 o 
  -8  10  12        2.31        4.77      3.84 o 
  -7  10  12        5.33        6.13      3.65 o 
  -6  10  12        0.76        2.03      2.82 o 
  -5  10  12      271.98      243.82      8.94 o 
  -4  10  12        2.16       -2.21      2.72 o 
  -3  10  12       72.86       60.78      5.39 o 
  -2  10  12      203.88      175.81      8.45 o 
  -1  10  12        5.57        8.97      3.06 o 
   0  10  12       12.27       14.98      4.09 o 
   1  10  12      125.04      103.03     12.94 o 
   2  10  12       80.93       82.93     10.58 o 
   3  10  12       84.53       90.71      9.51 o 
 -12  11  12        7.59        9.90      7.83 o 
 -11  11  12       31.30       29.21     11.62 o 
 -10  11  12      183.08      201.88     18.20 o 
  -9  11  12      150.42      159.09     11.10 o 
  -8  11  12        0.09       -2.09      3.66 o 
  -7  11  12      113.30       99.43      8.81 o 
  -6  11  12        0.21        1.83      3.63 o 
  -5  11  12      131.22      108.06      6.91 o 
  -4  11  12       26.39       27.56      4.37 o 
  -3  11  12        3.21        4.42      3.11 o 
  -2  11  12       98.66      101.85      7.11 o 
  -1  11  12        0.04       -5.25      3.05 o 
   0  11  12      390.40      393.52     13.34 o 
   1  11  12       10.28       19.27      6.73 o 
   2  11  12        0.75       -2.06      7.03 o 
   3  11  12       43.33       46.43      8.10 o 
 -11  12  12        8.27       10.15     11.74 o 
 -10  12  12        1.32        4.33      6.19 o 
  -9  12  12        0.17        0.18      4.68 o 
  -8  12  12       39.05       33.06      5.45 o 
  -7  12  12        3.13        2.88      4.08 o 
  -6  12  12        8.49       16.56      4.35 o 
  -5  12  12       39.38       46.70      4.95 o 
  -4  12  12        0.26       -1.70      2.73 o 
  -3  12  12        8.51        7.18      3.64 o 
  -2  12  12       96.05       79.62      7.12 o 
  -1  12  12        4.77        0.81      4.73 o 
   0  12  12        0.41       13.99      6.23 o 
   1  12  12       99.74       72.83     11.23 o 
   2  12  12       57.39       49.18     10.70 o 
 -11  13  12      162.19      196.76     16.97 o 
 -10  13  12      255.39      309.88     20.65 o 
  -9  13  12       22.91       34.52      7.90 o 
  -8  13  12       12.57       11.94      5.76 o 
  -7  13  12       92.00       83.81      8.18 o 
  -6  13  12       87.91       66.85      7.50 o 
  -5  13  12       42.56       47.89      5.80 o 
  -4  13  12      149.46      154.48     11.56 o 
  -3  13  12       13.45       21.44      4.84 o 
  -2  13  12      142.87      147.00      9.93 o 
  -1  13  12      537.75      519.64     19.20 o 
   0  13  12        8.54       11.50     10.28 o 
   1  13  12      117.21      142.02     14.31 o 
   2  13  12       15.19       12.23      7.36 o 
 -10  14  12      214.18      228.46     18.24 o 
  -9  14  12       16.01       25.79      8.65 o 
  -8  14  12      222.35      254.05     20.17 o 
  -7  14  12        7.01       -3.23      9.16 o 
  -6  14  12        2.43        1.68      5.14 o 
  -5  14  12       19.71       22.41      4.88 o 
  -4  14  12        1.76       -0.42      3.73 o 
  -3  14  12      323.56      311.92     13.31 o 
  -2  14  12      203.49      200.15     16.13 o 
  -1  14  12       29.17       20.60      8.55 o 
   0  14  12      170.77      192.76     23.84 o 
   1  14  12      254.46      269.47     19.24 o 
 -10  15  12       24.40       23.45      9.47 o 
  -9  15  12      192.84      206.84     17.34 o 
  -8  15  12      290.64      340.46     20.29 o 
  -7  15  12        0.51       -3.81      5.28 o 
  -6  15  12      121.99      133.94     11.62 o 
  -5  15  12        5.73        9.13     12.48 o 
  -4  15  12       49.11       60.50      7.50 o 
  -3  15  12        0.97        0.20      4.60 o 
  -2  15  12       57.69       69.02     23.35 o 
  -1  15  12       26.00       20.75     16.67 o 
   0  15  12       10.85        2.02      7.35 o 
   1  15  12       61.82       62.15     10.91 o 
  -9  16  12       63.46       94.02     16.84 o 
  -8  16  12      217.19      326.30     31.70 o 
  -7  16  12        5.64       15.47      8.26 o 
  -6  16  12      232.48      258.91     28.70 o 
  -5  16  12        2.63        1.84     16.64 o 
  -4  16  12        0.09        7.29      5.33 o 
  -3  16  12        9.31       14.59      9.56 o 
  -2  16  12       20.35       15.56      8.38 o 
  -1  16  12       25.58       32.92      9.34 o 
   0  16  12        6.89        4.22      7.56 o 
  -8  17  12       22.86       44.82     15.88 o 
  -7  17  12       63.12       59.36     11.04 o 
  -6  17  12        0.09      -10.66      6.85 o 
  -5  17  12       12.00       12.18      7.95 o 
  -4  17  12        0.01      -10.48      6.55 o 
  -3  17  12        0.15       -4.18      6.63 o 
  -2  17  12        0.26        2.42     11.57 o 
  -1  17  12       30.37       38.02      9.57 o 
  -6  18  12       39.01       46.67     10.03 o 
  -5  18  12       41.74       61.20     10.74 o 
  -4  18  12        4.22        7.52      7.57 o 
  -3  18  12        0.60        6.44      7.53 o 
 -14   1  13        1.29       18.38      9.49 o 
 -13   1  13       58.84       70.50     10.62 o 
 -12   1  13       12.52       19.94      7.30 o 
 -11   1  13        0.00        1.00      5.48 o 
 -10   1  13       49.26       63.89      7.99 o 
  -9   1  13        8.79        3.41      4.59 o 
  -8   1  13       62.18       49.02      5.75 o 
  -7   1  13       81.50       69.03      6.30 o 
  -6   1  13      471.69      389.03     15.66 o 
  -5   1  13      214.71      170.15     17.40 o 
  -4   1  13        9.12        8.24      3.80 o 
  -3   1  13      933.82      869.61     18.57 o 
  -2   1  13        5.91       12.86      3.72 o 
  -1   1  13      171.23      163.05     14.43 o 
   0   1  13      441.19      435.97     13.37 o 
   1   1  13       93.53       93.63      7.08 o 
   2   1  13       21.25       15.53      3.80 o 
   3   1  13      199.64      192.94     10.01 o 
   4   1  13      185.28      155.97     24.45 o 
 -14   2  13       51.54       69.87     11.37 o 
 -13   2  13       40.15       48.24      9.85 o 
 -12   2  13        0.00        5.08      6.62 o 
 -11   2  13       47.44       58.41     14.70 o 
 -10   2  13       11.46        7.24      5.03 o 
  -9   2  13       11.99       23.92      9.09 o 
  -8   2  13      965.60      851.89     20.22 o 
  -7   2  13        0.00        2.00      3.33 o 
  -6   2  13      184.53      168.66      9.72 o 
  -5   2  13      361.26      275.51     10.96 o 
  -4   2  13      628.79      570.68     16.38 o 
  -3   2  13      214.86      207.99     11.46 o 
  -2   2  13       65.11       70.03      5.80 o 
  -1   2  13       48.64       43.74      4.03 o 
   0   2  13        7.96        9.46      3.23 o 
   1   2  13      138.43      133.25      7.25 o 
   2   2  13        0.35        3.34      3.38 o 
   3   2  13       51.69       49.25      6.77 o 
   4   2  13      207.95      201.09     12.89 o 
 -14   3  13       38.25       39.42     14.56 o 
 -13   3  13       45.65       56.46     10.00 o 
 -12   3  13      130.93      125.19     18.91 o 
 -11   3  13       91.38      117.75     10.50 o 
 -10   3  13      181.74      236.02     20.95 o 
  -9   3  13       36.30       50.37      7.92 o 
  -8   3  13      166.15      139.91     11.30 o 
  -7   3  13      153.27      119.44      8.37 o 
  -6   3  13      469.88      468.51     14.68 o 
  -5   3  13      160.16      150.61      9.49 o 
  -4   3  13        1.54        5.08      3.48 o 
  -3   3  13        1.18        9.98      2.93 o 
  -2   3  13      716.38      681.90     14.90 o 
  -1   3  13      201.13      194.48      7.72 o 
   0   3  13        6.75        6.79      3.25 o 
   1   3  13      303.18      312.73     10.18 o 
   2   3  13        3.00        3.35      3.58 o 
   3   3  13       13.37        9.91      5.70 o 
   4   3  13      147.74      148.46     10.70 o 
 -13   4  13        9.62       -2.40      6.57 o 
 -12   4  13       27.29       32.56      7.92 o 
 -11   4  13       51.84       58.67     13.23 o 
 -10   4  13       15.08       25.89      9.35 o 
  -9   4  13       59.22       55.12      4.96 o 
  -8   4  13        1.70       20.43      3.76 o 
  -7   4  13      281.00      267.40      8.68 o 
  -6   4  13       26.07       38.21      5.55 o 
  -5   4  13     1441.23     1403.47     23.16 o 
  -4   4  13       48.02       73.58      8.84 o 
  -3   4  13      107.56       99.87      6.57 o 
  -2   4  13      233.75      233.92     11.38 o 
  -1   4  13      450.11      464.24     13.13 o 
   0   4  13      207.05      216.71      9.08 o 
   1   4  13      207.18      195.52     16.91 o 
   2   4  13        1.09        6.90      3.66 o 
   3   4  13       31.05       27.31      6.65 o 
   4   4  13      220.22      218.38     19.26 o 
 -13   5  13       45.51       48.75      9.47 o 
 -12   5  13        0.09        3.39      4.60 o 
 -11   5  13        1.71       -1.09      4.35 o 
 -10   5  13       90.21       62.07      7.32 o 
  -9   5  13       63.58       44.05      6.70 o 
  -8   5  13        4.76        6.55      3.90 o 
  -7   5  13       22.21       18.64      3.71 o 
  -6   5  13      949.00      841.38     18.48 o 
  -5   5  13      136.33      164.48      7.97 o 
  -4   5  13      182.70      169.99      9.28 o 
  -3   5  13     1595.39     1496.28     30.09 o 
  -2   5  13      335.47      288.64     11.73 o 
  -1   5  13      322.02      306.51     11.14 o 
   0   5  13       30.66       33.38      6.11 o 
   1   5  13      227.82      218.90      9.80 o 
   2   5  13      493.12      541.91     15.36 o 
   3   5  13       79.27       83.98     10.70 o 
   4   5  13       31.23       21.62      6.10 o 
 -13   6  13       57.99       60.29      8.18 o 
 -12   6  13      109.70      108.50     10.11 o 
 -11   6  13      115.57      113.89     10.35 o 
 -10   6  13       30.62       26.59      6.41 o 
  -9   6  13       50.99       38.79      5.89 o 
  -8   6  13      353.04      331.96     12.12 o 
  -7   6  13        2.57        2.35      2.87 o 
  -6   6  13      117.99       87.29      6.56 o 
  -5   6  13       82.87       77.15      6.30 o 
  -4   6  13      582.12      541.90     21.40 o 
  -3   6  13       69.59       89.08      8.05 o 
  -2   6  13      661.61      644.20     22.36 o 
  -1   6  13       49.26       50.36      5.41 o 
   0   6  13       13.39       17.96      4.38 o 
   1   6  13       20.35       21.15      4.08 o 
   2   6  13      171.56      176.77      9.40 o 
   3   6  13      105.21      106.83      8.55 o 
 -13   7  13       15.49        3.98      6.73 o 
 -12   7  13       30.10       41.32      8.47 o 
 -11   7  13       83.83       88.05     10.17 o 
 -10   7  13        1.71        9.03      5.98 o 
  -9   7  13       29.29       30.52      5.81 o 
  -8   7  13      182.67      142.70      9.67 o 
  -7   7  13      180.76      178.02      8.21 o 
  -6   7  13      243.07      237.31      8.88 o 
  -5   7  13        9.15       10.65      3.28 o 
  -4   7  13        0.05        0.36      2.73 o 
  -3   7  13      126.54      140.72      7.80 o 
  -2   7  13      133.59      125.13      7.64 o 
  -1   7  13        7.21        6.38      4.19 o 
   0   7  13      229.07      226.83     10.45 o 
   1   7  13       11.90       13.88      3.96 o 
   2   7  13        6.08       21.38      4.97 o 
   3   7  13      123.82       95.76      9.73 o 
 -13   8  13        4.53       15.52      9.36 o 
 -12   8  13      270.63      276.95     16.05 o 
 -11   8  13       27.31       43.12      8.47 o 
 -10   8  13        0.00       -6.36      5.35 o 
  -9   8  13      127.18      120.59      9.42 o 
  -8   8  13       16.55       16.79      4.12 o 
  -7   8  13      102.30       88.82      6.45 o 
  -6   8  13      239.43      246.52     10.30 o 
  -5   8  13       53.80       45.24      7.89 o 
  -4   8  13       30.36       36.00      6.32 o 
  -3   8  13      102.57      102.77      6.94 o 
  -2   8  13      420.42      396.48     12.54 o 
  -1   8  13      106.37      100.63      7.24 o 
   0   8  13      288.43      307.03     11.24 o 
   1   8  13       31.20       26.01      5.85 o 
   2   8  13        9.69        4.76      5.97 o 
   3   8  13        0.14       -3.10      6.66 o 
 -12   9  13        6.46        5.19      7.30 o 
 -11   9  13        0.10       -0.16      6.93 o 
 -10   9  13      141.44      129.92     11.07 o 
  -9   9  13        4.69        5.05      3.84 o 
  -8   9  13      100.60       86.02      6.74 o 
  -7   9  13       14.65       18.22      4.33 o 
  -6   9  13        2.60        2.09      3.04 o 
  -5   9  13       15.58       12.64      4.90 o 
  -4   9  13       95.20       96.46      6.79 o 
  -3   9  13       13.88       12.41      4.02 o 
  -2   9  13      196.30      188.68      9.85 o 
  -1   9  13        0.38        3.46      3.27 o 
   0   9  13      430.22      402.15     15.99 o 
   1   9  13       63.12       63.02      7.17 o 
   2   9  13        0.34       -2.45      4.71 o 
   3   9  13       40.73       57.53      8.42 o 
 -12  10  13       15.73       20.06      6.96 o 
 -11  10  13       99.98      105.11      9.99 o 
 -10  10  13       60.95       78.18      9.85 o 
  -9  10  13       42.48       51.25      6.10 o 
  -8  10  13       38.53       30.82      4.97 o 
  -7  10  13       69.56       64.42      6.45 o 
  -6  10  13       10.84        4.94      2.97 o 
  -5  10  13       82.11       81.98      7.15 o 
  -4  10  13        1.63        2.10      3.03 o 
  -3  10  13      112.88      103.10      6.80 o 
  -2  10  13       11.61       10.40      3.79 o 
  -1  10  13       57.44       53.03      5.99 o 
   0  10  13      138.01      147.57      9.92 o 
   1  10  13        6.19       12.69      7.70 o 
   2  10  13      138.58      139.21     15.39 o 
 -12  11  13       46.62       63.30     16.37 o 
 -11  11  13        1.28       -2.49      8.32 o 
 -10  11  13      456.03      497.29     14.45 o 
  -9  11  13       32.84       29.17      5.54 o 
  -8  11  13       11.04        5.89      3.50 o 
  -7  11  13        0.04        1.77      3.82 o 
  -6  11  13      228.48      219.04     11.38 o 
  -5  11  13       14.15       16.82      3.94 o 
  -4  11  13       48.62       52.29      5.86 o 
  -3  11  13      140.15      126.66      8.84 o 
  -2  11  13      241.40      251.76     10.45 o 
  -1  11  13       95.49      107.80      9.30 o 
   0  11  13      393.04      400.26     20.58 o 
   1  11  13      124.36      150.66     17.55 o 
   2  11  13        0.03       -1.82     15.06 o 
 -11  12  13      160.26      141.16     14.58 o 
 -10  12  13       11.84       -2.73      7.83 o 
  -9  12  13       19.08       12.70      5.37 o 
  -8  12  13      452.32      499.31     14.20 o 
  -7  12  13      401.50      451.13     13.15 o 
  -6  12  13        0.38       -3.61      4.33 o 
  -5  12  13       65.21       55.23      5.55 o 
  -4  12  13      151.13      150.23      8.19 o 
  -3  12  13        0.61       -0.21      3.15 o 
  -2  12  13      214.75      212.13     11.49 o 
  -1  12  13       57.52       69.42     10.79 o 
   0  12  13      142.59      141.53     16.52 o 
   1  12  13        0.66       -3.17      7.30 o 
   2  12  13      175.09      162.53     19.99 o 
 -11  13  13      222.37      235.53     18.18 o 
 -10  13  13      341.56      382.72     21.61 o 
  -9  13  13      191.80      215.48     18.27 o 
  -8  13  13       44.72       53.68      8.45 o 
  -7  13  13       51.52       46.66      9.55 o 
  -6  13  13       43.55       54.20     10.01 o 
  -5  13  13      303.95      311.59     12.96 o 
  -4  13  13       51.11       53.47      6.30 o 
  -3  13  13        3.74        2.05      4.97 o 
  -2  13  13        0.60        3.62      9.40 o 
  -1  13  13        5.69       10.24      7.99 o 
   0  13  13      157.91      143.72     14.52 o 
   1  13  13       13.68       16.40      8.57 o 
 -10  14  13      121.41      117.61     14.02 o 
  -9  14  13      446.71      470.20     22.65 o 
  -8  14  13       34.00       35.15      7.70 o 
  -7  14  13       47.62       36.56      9.57 o 
  -6  14  13       21.19       17.27      7.59 o 
  -5  14  13        0.04        1.48      4.37 o 
  -4  14  13      182.81      193.47     11.94 o 
  -3  14  13       58.99       61.77     10.60 o 
  -2  14  13       43.00       41.99      9.77 o 
  -1  14  13       17.05       10.71      7.73 o 
   0  14  13        1.03       -3.66      6.98 o 
  -9  15  13      323.95      370.67     21.54 o 
  -8  15  13        1.15        6.21      7.69 o 
  -7  15  13      209.40      221.28     48.11 o 
  -6  15  13      135.07      168.72     15.35 o 
  -5  15  13        0.01        0.86      6.94 o 
  -4  15  13       22.68       30.16      8.87 o 
  -3  15  13       57.41       43.73      9.99 o 
  -2  15  13       29.41       25.13      8.83 o 
  -1  15  13        4.56       10.76      7.61 o 
   0  15  13      102.89      117.59     20.82 o 
  -8  16  13        1.63        0.35      8.68 o 
  -7  16  13      126.09      154.32     15.16 o 
  -6  16  13       14.08        9.67      7.98 o 
  -5  16  13        0.16       -5.41      9.30 o 
  -4  16  13       41.83       34.49      8.59 o 
  -3  16  13        7.88       12.16     17.74 o 
  -2  16  13        4.39       -0.16      7.24 o 
  -1  16  13        3.23       14.49     13.29 o 
  -7  17  13      213.02      203.43     26.10 o 
  -6  17  13      170.26      224.46     18.07 o 
  -5  17  13       23.82       40.37     10.10 o 
  -4  17  13        5.16        8.08      8.28 o 
  -3  17  13        9.43       13.78      8.07 o 
 -14   0  14        1.88        9.87     11.61 o 
 -13   0  14       18.32       29.34     12.64 o 
 -12   0  14      152.09      146.59     18.17 o 
 -11   0  14       23.22       22.41      9.89 o 
 -10   0  14       69.84       83.77     12.64 o 
  -9   0  14      114.42      140.36     14.30 o 
  -8   0  14     1130.89     1082.11     27.63 o 
  -7   0  14        2.93        8.94      5.65 o 
  -6   0  14     1206.70     1066.40     26.88 o 
  -5   0  14       10.15        6.99      4.89 o 
  -4   0  14     1247.03     1072.01     27.68 o 
  -3   0  14      782.68      348.68     25.38 o 
  -2   0  14       23.78       24.09     15.27 o 
  -1   0  14      762.10      745.03     28.55 o 
   0   0  14       25.93       23.34      7.26 o 
   1   0  14       25.43       22.67      7.61 o 
   2   0  14       71.46       75.69     15.08 o 
   3   0  14      213.95      232.58     23.72 o 
 -14   1  14        7.82       11.85      8.97 o 
 -13   1  14       12.86       24.85     11.85 o 
 -12   1  14       12.92       16.22      7.34 o 
 -11   1  14       24.31       28.37      7.16 o 
 -10   1  14      307.54      285.99     13.57 o 
  -9   1  14       10.94        2.91      7.13 o 
  -8   1  14        0.09        1.22      3.63 o 
  -7   1  14       27.55       29.11      5.01 o 
  -6   1  14        0.06       -0.96      3.05 o 
  -5   1  14      183.86      188.37     10.42 o 
  -4   1  14       22.48       20.79      5.03 o 
  -3   1  14      132.74      120.18      8.13 o 
  -2   1  14      204.23      186.72     12.34 o 
  -1   1  14      148.62      157.55      9.40 o 
   0   1  14        0.38        0.04      4.98 o 
   1   1  14      194.00      183.80     10.91 o 
   2   1  14       25.02       21.12     17.06 o 
   3   1  14       61.71       59.65     12.95 o 
 -14   2  14        1.07       -1.24     10.69 o 
 -13   2  14       35.49       41.02      9.29 o 
 -12   2  14      153.66      173.66     13.78 o 
 -11   2  14      210.94      229.92     13.76 o 
 -10   2  14       48.52       72.61     13.23 o 
  -9   2  14      126.24      120.01     14.85 o 
  -8   2  14        1.41        6.97      3.79 o 
  -7   2  14        0.30        0.73      3.24 o 
  -6   2  14      135.80       89.88      8.59 o 
  -5   2  14      289.03      254.10     12.16 o 
  -4   2  14       37.94       25.84      5.09 o 
  -3   2  14       16.96       14.02      4.92 o 
  -2   2  14       14.09       14.29      4.09 o 
  -1   2  14       22.27       19.07      5.35 o 
   0   2  14      132.18      130.27     16.63 o 
   1   2  14        2.96        1.42      3.09 o 
   2   2  14       87.24       82.25     10.23 o 
   3   2  14      279.85      265.47     17.67 o 
 -13   3  14       81.90       95.25     11.78 o 
 -12   3  14        4.01        5.28      6.70 o 
 -11   3  14        1.78       -1.65      8.37 o 
 -10   3  14        7.80       12.41      9.34 o 
  -9   3  14        0.00       -0.86      4.80 o 
  -8   3  14       15.59        5.88      5.42 o 
  -7   3  14        4.63        6.77      3.80 o 
  -6   3  14      222.67      153.85     10.18 o 
  -5   3  14      172.27      161.87     11.57 o 
  -4   3  14      194.47      176.90     11.06 o 
  -3   3  14        3.12        8.73      4.29 o 
  -2   3  14      191.54      154.31      7.02 o 
  -1   3  14      100.67       92.96      7.41 o 
   0   3  14      221.95      216.60      8.58 o 
   1   3  14      158.77      160.56      8.15 o 
   2   3  14        1.33        4.93      5.22 o 
   3   3  14      386.90      384.58     14.17 o 
 -13   4  14       15.53       25.77      8.36 o 
 -12   4  14      161.05      137.01     18.95 o 
 -11   4  14       31.46       18.00     11.16 o 
 -10   4  14      149.70      142.99     17.32 o 
  -9   4  14      154.17      136.84     12.24 o 
  -8   4  14       16.16        9.04      6.00 o 
  -7   4  14      398.42      370.41     13.67 o 
  -6   4  14      141.79      132.51      9.64 o 
  -5   4  14        0.45        1.90      2.49 o 
  -4   4  14      795.78      720.72     24.21 o 
  -3   4  14      262.97      225.82      9.23 o 
  -2   4  14      267.51      245.25     16.49 o 
  -1   4  14       12.20       12.31      4.97 o 
   0   4  14      412.22      402.29     14.58 o 
   1   4  14      490.92      507.09     14.32 o 
   2   4  14        3.14       -5.53      5.26 o 
   3   4  14       72.35       67.62      8.17 o 
 -13   5  14       54.64       45.23     15.15 o 
 -12   5  14      109.77       96.60     17.46 o 
 -11   5  14       48.47       74.85     15.26 o 
 -10   5  14       75.40       67.88      6.08 o 
  -9   5  14      104.72       80.62      6.15 o 
  -8   5  14      419.49      410.30     12.14 o 
  -7   5  14       58.48       69.26      5.43 o 
  -6   5  14       56.14       76.18      6.19 o 
  -5   5  14      256.88      209.24     10.69 o 
  -4   5  14      255.95      219.57      9.37 o 
  -3   5  14      125.29      128.74      9.73 o 
  -2   5  14      322.86      299.09     11.28 o 
  -1   5  14      104.02       96.20     10.58 o 
   0   5  14       12.53        5.05      5.11 o 
   1   5  14       47.14       46.33      6.32 o 
   2   5  14      228.99      219.23     14.28 o 
   3   5  14       51.22       63.64     10.37 o 
 -13   6  14       16.65       55.23     15.69 o 
 -12   6  14        1.38       19.75     11.93 o 
 -11   6  14        3.46        3.34      4.89 o 
 -10   6  14      271.09      263.49     12.78 o 
  -9   6  14       49.67       62.45      6.69 o 
  -8   6  14       15.61       13.38      4.66 o 
  -7   6  14        0.89        6.15      4.90 o 
  -6   6  14      450.99      414.83     11.92 o 
  -5   6  14       62.86       58.12      6.99 o 
  -4   6  14      115.62      101.69      7.32 o 
  -3   6  14      666.69      627.81     15.88 o 
  -2   6  14       16.62        7.04      3.13 o 
  -1   6  14      560.84      547.89     25.91 o 
   0   6  14       41.91       46.29      6.42 o 
   1   6  14       12.07        6.57      5.85 o 
   2   6  14       34.13       36.72      8.44 o 
   3   6  14       47.18       34.58      6.41 o 
 -13   7  14        1.06        1.81      5.91 o 
 -12   7  14       84.95       84.47      9.62 o 
 -11   7  14        8.28       12.81      6.68 o 
 -10   7  14      267.97      252.72     13.73 o 
  -9   7  14       28.40       27.39      6.54 o 
  -8   7  14       37.08       48.49      6.49 o 
  -7   7  14        1.38        4.08      3.31 o 
  -6   7  14       93.68       88.27      6.99 o 
  -5   7  14        8.56        6.93      3.62 o 
  -4   7  14        0.92       -0.17      3.14 o 
  -3   7  14       60.79       73.84      6.93 o 
  -2   7  14      190.86      159.90      9.77 o 
  -1   7  14      340.92      330.47     11.66 o 
   0   7  14      179.51      179.49     10.60 o 
   1   7  14      260.50      244.13     18.51 o 
   2   7  14        5.41       13.18      5.48 o 
 -13   8  14       26.44       40.73      8.37 o 
 -12   8  14       14.41       30.64     12.19 o 
 -11   8  14        0.25        6.65      6.78 o 
 -10   8  14      183.37      204.95     14.09 o 
  -9   8  14        8.28        7.02      5.07 o 
  -8   8  14       84.14       83.69     10.09 o 
  -7   8  14      102.87       97.73      8.50 o 
  -6   8  14       24.19       32.63      4.96 o 
  -5   8  14        0.03        0.05      2.71 o 
  -4   8  14        0.45        1.46      3.38 o 
  -3   8  14        1.32        3.71      3.40 o 
  -2   8  14        8.66       13.52      4.28 o 
  -1   8  14       41.97       44.26      5.65 o 
   0   8  14      169.65      185.06     10.85 o 
   1   8  14        1.35       10.41      6.39 o 
   2   8  14      200.94      166.60     12.27 o 
 -12   9  14       60.24       58.63     19.01 o 
 -11   9  14       31.85       47.99     13.42 o 
 -10   9  14       78.95       94.83     10.71 o 
  -9   9  14      107.97      141.81     10.65 o 
  -8   9  14        0.10       -3.73      3.85 o 
  -7   9  14       13.58       11.32      4.61 o 
  -6   9  14       21.54       13.01      3.91 o 
  -5   9  14       34.80       35.28      5.49 o 
  -4   9  14       80.09       89.62      6.84 o 
  -3   9  14      106.49       88.53      7.03 o 
  -2   9  14        0.04        4.36      3.80 o 
  -1   9  14      496.44      507.81     14.31 o 
   0   9  14        5.77       11.29      6.10 o 
   1   9  14      159.46      147.10     14.83 o 
   2   9  14        4.94        8.00      6.56 o 
 -12  10  14       40.08       23.61     13.94 o 
 -11  10  14        3.60        0.38      5.77 o 
 -10  10  14      227.24      238.41     12.40 o 
  -9  10  14        6.45       20.71      5.01 o 
  -8  10  14      361.02      388.34     13.50 o 
  -7  10  14        2.32       -3.79      4.04 o 
  -6  10  14       26.07       30.08      4.86 o 
  -5  10  14       21.47       11.18      3.96 o 
  -4  10  14        0.07        0.47      3.34 o 
  -3  10  14       88.48       99.89      7.40 o 
  -2  10  14       47.69       50.26      5.92 o 
  -1  10  14       32.69       37.00      6.92 o 
   0  10  14      345.56      279.73     18.81 o 
   1  10  14        1.12       -1.07      7.36 o 
 -11  11  14       14.45       20.96      8.11 o 
 -10  11  14        0.23       -1.18      5.57 o 
  -9  11  14       85.30      116.82      9.47 o 
  -8  11  14      227.60      240.71     22.65 o 
  -7  11  14        6.87        5.32      5.84 o 
  -6  11  14      148.57      147.00      9.71 o 
  -5  11  14      643.60      631.54     20.57 o 
  -4  11  14       21.22       23.10      4.87 o 
  -3  11  14        7.15        7.09      4.00 o 
  -2  11  14        4.65        4.15      5.79 o 
  -1  11  14        0.44        2.58      6.95 o 
   0  11  14        8.73       14.13      8.18 o 
   1  11  14       89.38       65.49     11.52 o 
 -11  12  14       98.52      120.07     14.96 o 
 -10  12  14        2.94       -3.71      6.61 o 
  -9  12  14        4.02        0.83      5.95 o 
  -8  12  14       24.97       47.55      7.71 o 
  -7  12  14      129.45      136.32     13.26 o 
  -6  12  14       55.41       59.32     10.76 o 
  -5  12  14       28.23       28.77      5.22 o 
  -4  12  14       29.15       31.72      5.36 o 
  -3  12  14      363.40      340.49     16.67 o 
  -2  12  14       12.98       15.02      7.66 o 
  -1  12  14        6.83        1.12      8.47 o 
   0  12  14      166.46      180.95     16.50 o 
   1  12  14        1.44       -3.05      7.61 o 
 -10  13  14       46.32       69.66     11.69 o 
  -9  13  14      297.08      315.79     30.54 o 
  -8  13  14       24.76       37.02     12.46 o 
  -7  13  14       28.10       36.74      9.32 o 
  -6  13  14      253.21      267.49     29.29 o 
  -5  13  14        0.68       10.65      4.66 o 
  -4  13  14        0.19        5.28      4.54 o 
  -3  13  14        5.61       17.50      8.04 o 
  -2  13  14      413.38      410.25     20.83 o 
  -1  13  14        0.19       -2.93      7.21 o 
   0  13  14      151.61      167.60     26.47 o 
 -10  14  14       14.79       10.32     11.85 o 
  -9  14  14      413.77      453.86     22.32 o 
  -8  14  14      229.94      281.73     19.56 o 
  -7  14  14        5.23       10.66      7.81 o 
  -6  14  14       20.70       24.24     12.08 o 
  -5  14  14        2.00        3.29      4.44 o 
  -4  14  14      134.97      165.75     20.74 o 
  -3  14  14       48.56       43.40     19.42 o 
  -2  14  14       52.93       65.78     11.61 o 
  -1  14  14        1.38       -7.76      6.98 o 
  -9  15  14       40.26       41.84     10.72 o 
  -8  15  14      175.42      204.24     19.82 o 
  -7  15  14      111.22      121.59     30.73 o 
  -6  15  14       62.85       66.58     11.26 o 
  -5  15  14       49.47       50.99     10.69 o 
  -4  15  14       14.07       24.69      8.91 o 
  -3  15  14        2.86       10.19      8.23 o 
  -2  15  14       26.95        6.87      7.81 o 
  -7  16  14      304.67      293.00     27.32 o 
  -6  16  14        0.36       -1.58      7.42 o 
  -5  16  14       69.59       75.82     11.93 o 
  -4  16  14        9.79       -0.01      8.99 o 
  -3  16  14       17.02       31.19     14.63 o 
 -13   1  15      143.15      170.87     14.85 o 
 -12   1  15        0.42       -3.08      9.14 o 
 -11   1  15       13.80       15.87      6.78 o 
 -10   1  15       31.28       44.29      7.41 o 
  -9   1  15      297.83      354.30     21.51 o 
  -8   1  15      119.60       98.79      8.21 o 
  -7   1  15        0.57        5.22      3.70 o 
  -6   1  15      406.12      344.96     21.32 o 
  -5   1  15      159.99      149.11     11.04 o 
  -4   1  15      657.86      544.35     19.89 o 
  -3   1  15       62.24       41.78      6.88 o 
  -2   1  15       74.42       45.74      5.89 o 
  -1   1  15       89.61       93.61      8.01 o 
   0   1  15      112.08      122.66     10.32 o 
   1   1  15        4.28        0.35      8.24 o 
   2   1  15       19.46       16.23      8.11 o 
 -13   2  15       43.81       46.40      9.75 o 
 -12   2  15        0.63        4.82      6.74 o 
 -11   2  15      131.59      149.51     18.42 o 
 -10   2  15       23.43       21.87     10.07 o 
  -9   2  15        2.83       -7.51      7.79 o 
  -8   2  15      105.03       91.24      8.19 o 
  -7   2  15      272.37      277.22     12.96 o 
  -6   2  15        9.54       21.87      5.23 o 
  -5   2  15       58.50       40.94      6.43 o 
  -4   2  15      410.16      412.02     17.70 o 
  -3   2  15        6.63        6.59      5.96 o 
  -2   2  15      895.62      911.72     26.56 o 
  -1   2  15       36.45       43.89      6.06 o 
   0   2  15        1.53        5.39      4.26 o 
   1   2  15        3.79        7.84      7.54 o 
   2   2  15      169.30      185.39     15.44 o 
 -13   3  15       70.97      108.09     12.28 o 
 -12   3  15        0.51        9.58     10.68 o 
 -11   3  15        1.87        0.42      9.16 o 
 -10   3  15       52.11       41.45     11.52 o 
  -9   3  15        7.30        4.04      8.00 o 
  -8   3  15       93.72      113.81      9.17 o 
  -7   3  15      177.46      133.38      9.69 o 
  -6   3  15       12.42       10.18      4.26 o 
  -5   3  15       13.49        9.52      4.37 o 
  -4   3  15        5.23        5.76      3.65 o 
  -3   3  15        6.51        0.11      3.50 o 
  -2   3  15      102.02      104.87      9.87 o 
  -1   3  15       37.12       36.10      5.75 o 
   0   3  15      181.92      184.77     16.32 o 
   1   3  15       49.18       38.61     11.54 o 
   2   3  15       10.30        0.13      7.51 o 
 -13   4  15       65.15       72.69     10.53 o 
 -12   4  15        2.16       13.28     11.69 o 
 -11   4  15        8.62        0.25      9.59 o 
 -10   4  15        0.23        3.69      9.30 o 
  -9   4  15       10.59       12.57      6.63 o 
  -8   4  15       26.26       34.94      7.87 o 
  -7   4  15       45.11       70.47      7.76 o 
  -6   4  15      189.77      200.37     12.17 o 
  -5   4  15      160.54      141.42     10.39 o 
  -4   4  15       82.17       66.02     12.19 o 
  -3   4  15       20.12       20.77      3.58 o 
  -2   4  15        4.70        9.22      3.47 o 
  -1   4  15       61.18       71.36      5.68 o 
   0   4  15      184.66      178.68     13.78 o 
   1   4  15       19.28       24.15      6.02 o 
   2   4  15       16.28       18.76      5.88 o 
 -13   5  15       28.72       28.56     12.92 o 
 -12   5  15        9.52        5.91     11.05 o 
 -11   5  15        9.50        5.72     10.39 o 
 -10   5  15      158.71      141.83     18.43 o 
  -9   5  15        8.02       -0.81      5.58 o 
  -8   5  15      101.85       80.89     10.58 o 
  -7   5  15        6.27        4.42      4.07 o 
  -6   5  15       46.99       52.04      5.75 o 
  -5   5  15       90.46       91.74      6.13 o 
  -4   5  15        5.60        3.02      3.13 o 
  -3   5  15       54.74       48.66      5.47 o 
  -2   5  15      261.85      264.45     13.72 o 
  -1   5  15       16.31       13.34      4.59 o 
   0   5  15      104.64       85.39      8.09 o 
   1   5  15       18.03       22.85      6.48 o 
   2   5  15       92.10       74.64      8.44 o 
 -13   6  15        4.97        7.00     12.25 o 
 -12   6  15       59.88       68.74     15.89 o 
 -11   6  15        2.58       14.92     11.29 o 
 -10   6  15        0.03        1.85      3.87 o 
  -9   6  15       44.73       48.98      5.62 o 
  -8   6  15      378.94      380.36     16.33 o 
  -7   6  15       59.17       57.21      5.46 o 
  -6   6  15       33.50       33.67      4.79 o 
  -5   6  15       25.71       30.30      4.68 o 
  -4   6  15        0.14        2.88      4.95 o 
  -3   6  15       57.43       64.13      6.31 o 
  -2   6  15      191.93      169.91     24.30 o 
  -1   6  15      122.42      117.57      8.67 o 
   0   6  15      289.90      262.09     12.54 o 
   1   6  15       11.93        7.80      9.14 o 
   2   6  15        4.87       -3.72      5.60 o 
 -13   7  15       13.89       35.09     14.66 o 
 -12   7  15       16.97        2.88     11.26 o 
 -11   7  15       31.48       43.08      7.17 o 
 -10   7  15       55.20       53.16      7.54 o 
  -9   7  15        0.63        1.99      4.26 o 
  -8   7  15        0.65        0.32      4.22 o 
  -7   7  15       30.33       22.62      4.45 o 
  -6   7  15      462.98      442.02     13.06 o 
  -5   7  15       39.33       38.46      5.33 o 
  -4   7  15      191.24      197.79     12.10 o 
  -3   7  15       11.19       13.13      4.60 o 
  -2   7  15       74.76       76.73     10.83 o 
  -1   7  15       69.39       70.36      9.99 o 
   0   7  15       80.62       92.75     10.96 o 
   1   7  15        7.91       -0.04      8.50 o 
 -12   8  15       14.39       13.47      6.66 o 
 -11   8  15       15.87       11.89      6.87 o 
 -10   8  15        0.26        3.84      6.07 o 
  -9   8  15       16.02       19.29      5.41 o 
  -8   8  15       48.91       43.32      6.65 o 
  -7   8  15       19.42       27.86      5.93 o 
  -6   8  15       93.14       96.81      7.58 o 
  -5   8  15       29.09       14.02      5.08 o 
  -4   8  15      164.15      157.91      9.73 o 
  -3   8  15       29.13       31.37      6.08 o 
  -2   8  15       22.24       27.07      6.12 o 
  -1   8  15      362.19      378.43     17.80 o 
   0   8  15       16.89       20.52      6.75 o 
   1   8  15      367.30      403.68     13.92 o 
 -12   9  15       17.76       14.38     11.40 o 
 -11   9  15        0.65        1.96     16.13 o 
 -10   9  15      168.89      164.09     27.83 o 
  -9   9  15        0.13       -4.84      4.99 o 
  -8   9  15      144.24      139.79     10.49 o 
  -7   9  15        4.14        4.60      5.19 o 
  -6   9  15       12.84       14.10      6.63 o 
  -5   9  15      188.50      187.88     11.07 o 
  -4   9  15       62.20       71.15      7.51 o 
  -3   9  15      114.60      127.93      8.40 o 
  -2   9  15       94.94       86.00      9.06 o 
  -1   9  15        9.10       24.23      6.98 o 
   0   9  15        4.08        3.43      5.85 o 
   1   9  15      340.09      335.61     20.02 o 
 -12  10  15       17.39       11.58      7.85 o 
 -11  10  15       30.82       43.54      9.48 o 
 -10  10  15      146.21      191.95     14.57 o 
  -9  10  15       50.23       68.65      8.74 o 
  -8  10  15      447.62      492.49     15.14 o 
  -7  10  15      223.31      242.93     11.83 o 
  -6  10  15       69.12       80.81      7.15 o 
  -5  10  15      235.60      235.77     10.89 o 
  -4  10  15       40.09       36.49      5.30 o 
  -3  10  15      317.16      324.93     13.81 o 
  -2  10  15       14.01       14.02      6.56 o 
  -1  10  15      159.10      138.73     11.37 o 
   0  10  15      176.29      173.10     15.95 o 
 -11  11  15      124.66      139.29     11.32 o 
 -10  11  15       42.25       47.13      8.17 o 
  -9  11  15      121.58      130.04     10.80 o 
  -8  11  15       43.16       43.74     10.58 o 
  -7  11  15       63.58       95.33      9.69 o 
  -6  11  15      132.36      154.83      9.96 o 
  -5  11  15      112.71      110.76      8.78 o 
  -4  11  15        1.21        1.26      4.42 o 
  -3  11  15      204.01      227.28     13.67 o 
  -2  11  15       41.74       43.79     15.72 o 
  -1  11  15       90.67       69.35     11.04 o 
   0  11  15       13.48       20.64     10.16 o 
 -11  12  15        0.14      -15.76      9.42 o 
 -10  12  15      280.80      290.73     19.71 o 
  -9  12  15       20.73       30.85      7.42 o 
  -8  12  15        0.88        9.38      7.85 o 
  -7  12  15       56.68       63.28      8.65 o 
  -6  12  15      132.93      133.28     13.74 o 
  -5  12  15      263.76      341.91     14.60 o 
  -4  12  15      167.09      143.65     21.97 o 
  -3  12  15       22.82       13.33      6.02 o 
  -2  12  15        0.34        6.14     11.53 o 
  -1  12  15       63.35       38.99     22.69 o 
 -10  13  15        0.95        8.11      7.98 o 
  -9  13  15       20.29       15.11      8.22 o 
  -8  13  15      138.78      167.57     15.58 o 
  -7  13  15      187.67      165.84     21.96 o 
  -6  13  15        3.93        0.22      5.48 o 
  -5  13  15        6.37       -0.68      6.81 o 
  -4  13  15       23.65       19.43     10.85 o 
  -3  13  15       17.38       16.62      8.36 o 
  -2  13  15        2.55        2.33      8.56 o 
  -1  13  15       63.18       48.97     10.89 o 
  -9  14  15      115.03      135.79     19.04 o 
  -8  14  15        4.81       15.54     19.94 o 
  -7  14  15      274.50      301.67     20.44 o 
  -6  14  15      120.31      156.58     19.19 o 
  -5  14  15       37.36       55.31     10.71 o 
  -4  14  15       14.85       29.53      9.49 o 
  -3  14  15        6.61       15.90      8.88 o 
  -2  14  15        2.15       10.22      8.61 o 
  -8  15  15      184.21      173.75     16.46 o 
  -7  15  15      169.05      167.98     16.21 o 
  -6  15  15       91.32      122.66     14.31 o 
  -5  15  15       23.59       25.04      9.31 o 
  -4  15  15       64.50       75.88     12.14 o 
  -3  15  15       10.07       14.39      8.91 o 
 -13   0  16      101.24      153.03     20.29 o 
 -12   0  16     1022.63     1126.87     44.64 o 
 -11   0  16      198.82      227.71     21.11 o 
 -10   0  16      124.71      152.64     16.39 o 
  -9   0  16       98.59      146.84     15.67 o 
  -8   0  16      349.74      350.03     22.38 o 
  -7   0  16      161.20      187.73     12.96 o 
  -6   0  16      402.30      364.15     22.04 o 
  -5   0  16      119.00       96.11     10.14 o 
  -4   0  16      360.08      357.01     17.09 o 
  -3   0  16      291.46      257.51     16.63 o 
  -2   0  16      149.50      125.96     12.85 o 
  -1   0  16        7.12       36.57     12.36 o 
   0   0  16      120.47      132.13     18.79 o 
   1   0  16        9.85       25.34     12.84 o 
 -13   1  16       41.05       54.45     10.53 o 
 -12   1  16       81.91       84.72     23.59 o 
 -11   1  16       32.62       52.87     13.65 o 
 -10   1  16      105.77      101.10     15.07 o 
  -9   1  16       37.46       46.07     10.92 o 
  -8   1  16       41.22       31.62      5.85 o 
  -7   1  16        0.24        4.16      4.04 o 
  -6   1  16       19.07       22.80      5.19 o 
  -5   1  16        0.86       -2.75      3.58 o 
  -4   1  16        3.45        3.53      3.94 o 
  -3   1  16        1.09        3.44      3.75 o 
  -2   1  16      358.85      390.78     14.92 o 
  -1   1  16        1.39        6.83      7.06 o 
   0   1  16      268.00      259.67     17.27 o 
   1   1  16        6.06       11.59      8.12 o 
 -13   2  16        0.73      -10.97      6.48 o 
 -12   2  16        0.08        3.46      7.01 o 
 -11   2  16       81.31      129.64     18.44 o 
 -10   2  16        0.00      -10.28      8.44 o 
  -9   2  16        2.45       -0.95      5.02 o 
  -8   2  16       10.77        3.25      5.48 o 
  -7   2  16      206.26      226.39     15.29 o 
  -6   2  16       43.04       46.07      6.71 o 
  -5   2  16        0.42        2.16      4.69 o 
  -4   2  16       23.15       18.55      8.07 o 
  -3   2  16      131.24      120.14      8.37 o 
  -2   2  16       15.57        9.41      4.42 o 
  -1   2  16       11.92        4.45     16.74 o 
   0   2  16       98.93       91.66     11.55 o 
   1   2  16        5.86        1.07      7.38 o 
 -13   3  16        0.40        5.64      7.59 o 
 -12   3  16       51.82       92.74     17.51 o 
 -11   3  16       10.82        9.59     10.54 o 
 -10   3  16        9.27       20.29     10.61 o 
  -9   3  16       43.95       36.29      8.17 o 
  -8   3  16       17.35       23.13      5.32 o 
  -7   3  16        1.43        4.06      4.17 o 
  -6   3  16      138.64      107.48     10.15 o 
  -5   3  16      182.11      174.59     20.32 o 
  -4   3  16      467.12      395.18     19.16 o 
  -3   3  16        7.78        3.51      3.20 o 
  -2   3  16       43.47       51.22      6.51 o 
  -1   3  16       17.62       16.37     10.33 o 
   0   3  16      123.65      146.86     13.55 o 
   1   3  16      178.14      176.36     15.16 o 
 -13   4  16        2.01        0.21     11.08 o 
 -12   4  16       10.91       10.55     12.21 o 
 -11   4  16       68.35       70.91     15.27 o 
 -10   4  16       29.48       31.52     11.93 o 
  -9   4  16        0.37        9.52      5.75 o 
  -8   4  16        0.25        2.83      7.28 o 
  -7   4  16        3.92        3.90      4.09 o 
  -6   4  16      122.35      116.34      9.96 o 
  -5   4  16       73.61       68.11      8.18 o 
  -4   4  16       30.88       25.84      6.23 o 
  -3   4  16        2.16        0.70      4.23 o 
  -2   4  16      219.48      203.50     15.13 o 
  -1   4  16       43.03       23.42     11.24 o 
   0   4  16       66.91       47.64      9.94 o 
   1   4  16        7.98        9.12      8.04 o 
 -13   5  16       53.08       62.58     15.73 o 
 -12   5  16       97.88      106.99     18.78 o 
 -11   5  16        1.23       -2.51     10.43 o 
 -10   5  16       23.36       21.89     11.48 o 
  -9   5  16        8.94        5.79      6.75 o 
  -8   5  16       98.78       65.98     10.09 o 
  -7   5  16       51.57       61.81      7.78 o 
  -6   5  16        4.69       16.46      5.02 o 
  -5   5  16       10.48        8.18      6.84 o 
  -4   5  16       16.63        6.80      6.04 o 
  -3   5  16       13.23       13.34      3.67 o 
  -2   5  16        0.03       -2.39      5.36 o 
  -1   5  16        0.06        0.98      5.29 o 
   0   5  16       47.08       47.96      6.64 o 
   1   5  16       30.49       30.91      6.41 o 
 -13   6  16       14.15       32.52     14.18 o 
 -12   6  16      176.57      249.91     25.84 o 
 -11   6  16       25.67       31.60     13.77 o 
 -10   6  16      192.46      213.35     22.71 o 
  -9   6  16       14.49       13.65      8.17 o 
  -8   6  16      137.37      141.61     13.62 o 
  -7   6  16        1.00        2.22      2.65 o 
  -6   6  16       60.95       60.95      7.42 o 
  -5   6  16      120.85      121.32      7.37 o 
  -4   6  16       14.14       16.13      4.18 o 
  -3   6  16      115.39      103.25      9.80 o 
  -2   6  16       15.82       12.55     12.58 o 
  -1   6  16        6.13       13.43      6.72 o 
   0   6  16       40.60       44.51      6.98 o 
   1   6  16      107.64      108.33      9.46 o 
 -12   7  16       36.72       51.70     15.59 o 
 -11   7  16        2.59        2.96     12.12 o 
 -10   7  16       11.71       11.81     10.87 o 
  -9   7  16        5.08        2.32      4.26 o 
  -8   7  16       33.53       38.10      7.99 o 
  -7   7  16      106.76      104.19      7.74 o 
  -6   7  16       10.32       12.88      3.94 o 
  -5   7  16        5.39        9.79      5.03 o 
  -4   7  16       10.53        8.41      4.24 o 
  -3   7  16        5.36        8.09      5.24 o 
  -2   7  16        0.10        0.68      6.44 o 
  -1   7  16       55.38       58.02     12.92 o 
   0   7  16        6.61        0.35     13.50 o 
 -12   8  16       31.45       57.84     16.62 o 
 -11   8  16        6.35       12.36      5.87 o 
 -10   8  16        3.58       -7.77      6.54 o 
  -9   8  16      142.03      176.85     12.12 o 
  -8   8  16        3.39       11.62      5.19 o 
  -7   8  16        0.82       -0.10      4.59 o 
  -6   8  16        9.91       11.53      4.32 o 
  -5   8  16        2.66        3.34      3.84 o 
  -4   8  16       61.15       61.10      6.89 o 
  -3   8  16       32.51       21.58     12.32 o 
  -2   8  16        1.27        3.74      6.92 o 
  -1   8  16       55.74       40.58      9.15 o 
   0   8  16       72.58       63.08     10.43 o 
 -12   9  16       73.19       94.78     18.29 o 
 -11   9  16       11.05       25.64      7.49 o 
 -10   9  16       48.89       41.28      9.19 o 
  -9   9  16        0.22       -5.32      4.80 o 
  -8   9  16       16.24       38.62      7.82 o 
  -7   9  16       19.25       19.82      6.56 o 
  -6   9  16       97.16      103.49      8.30 o 
  -5   9  16      118.75      129.39     10.90 o 
  -4   9  16       43.89       56.47      7.93 o 
  -3   9  16      103.60      134.67     14.96 o 
  -2   9  16       43.77       44.28      9.55 o 
  -1   9  16       39.59       35.50      9.11 o 
   0   9  16       79.44       85.26     12.50 o 
 -11  10  16       23.09       17.21      7.75 o 
 -10  10  16        1.92        9.46      9.74 o 
  -9  10  16       12.57       29.59      8.14 o 
  -8  10  16       27.07       26.71      7.96 o 
  -7  10  16       77.01       76.84     13.50 o 
  -6  10  16        0.64        6.73      5.12 o 
  -5  10  16        0.26       -3.13      6.96 o 
  -4  10  16       28.94       45.13      7.43 o 
  -3  10  16       43.33       42.83      7.81 o 
  -2  10  16        9.36       12.06      6.52 o 
  -1  10  16       16.91       25.97      9.18 o 
 -11  11  16       31.19       31.38      8.81 o 
 -10  11  16        2.94       19.92     11.00 o 
  -9  11  16        3.66        2.44      6.99 o 
  -8  11  16      294.56      328.54     17.80 o 
  -7  11  16        9.88       10.17      6.98 o 
  -6  11  16       82.61       87.58     12.86 o 
  -5  11  16       52.76       68.34      9.69 o 
  -4  11  16        7.62       11.90      6.53 o 
  -3  11  16        2.62        0.63      6.19 o 
  -2  11  16      113.70       82.53     13.79 o 
  -1  11  16       56.31       68.08     11.68 o 
 -10  12  16        0.08        6.81      6.53 o 
  -9  12  16        0.03       -3.95      5.91 o 
  -8  12  16       51.50       58.91     11.61 o 
  -7  12  16       11.55       23.11      7.02 o 
  -6  12  16      106.62      142.63     11.64 o 
  -5  12  16       13.99        2.75      6.20 o 
  -4  12  16        0.71        1.26      7.38 o 
  -3  12  16       24.71       32.02      9.19 o 
  -2  12  16        0.82        5.63      7.88 o 
  -9  13  16       52.62       51.68     10.52 o 
  -8  13  16      241.44      248.45     18.33 o 
  -7  13  16       19.42       13.60     17.78 o 
  -6  13  16       15.48       27.85      9.40 o 
  -5  13  16      206.60      245.13     18.40 o 
  -4  13  16       82.82      108.09     13.43 o 
  -3  13  16      312.95      370.20     21.53 o 
  -8  14  16       68.92       66.79     16.77 o 
  -7  14  16       95.71       88.98     12.77 o 
  -6  14  16      125.09      137.35     17.73 o 
  -5  14  16      354.39      410.41     23.76 o 
  -4  14  16       14.02       45.68     14.16 o 
 -13   1  17      160.54      194.47     15.99 o 
 -12   1  17       28.15       50.54      9.52 o 
 -11   1  17       74.71      123.91     12.04 o 
 -10   1  17      281.80      346.92     23.96 o 
  -9   1  17       94.90      132.49     16.37 o 
  -8   1  17      121.57      143.18     10.78 o 
  -7   1  17       89.24      139.13     10.39 o 
  -6   1  17       70.02       75.89     11.62 o 
  -5   1  17      150.25      147.42     10.96 o 
  -4   1  17      102.67      119.50      9.38 o 
  -3   1  17        6.89        4.34      4.64 o 
  -2   1  17        3.72        2.32      7.12 o 
  -1   1  17       83.92      100.38     12.22 o 
   0   1  17       16.94       13.96      8.31 o 
 -13   2  17        9.46       30.31     16.71 o 
 -12   2  17        1.05       -0.67     10.76 o 
 -11   2  17       46.65       57.40     14.46 o 
 -10   2  17       29.56       22.32     11.40 o 
  -9   2  17      190.10      269.37     16.58 o 
  -8   2  17        0.09       -1.34      6.48 o 
  -7   2  17        6.30        4.04      4.40 o 
  -6   2  17        3.74        6.23      4.65 o 
  -5   2  17       12.90       16.27      5.37 o 
  -4   2  17      156.66      129.26     10.80 o 
  -3   2  17        2.68        3.82      5.55 o 
  -2   2  17      234.88      256.89     16.54 o 
  -1   2  17        3.76       -0.67      7.59 o 
   0   2  17       13.72        4.69      7.92 o 
 -13   3  17       49.67       62.09     16.10 o 
 -12   3  17      173.23      236.35     24.73 o 
 -11   3  17       66.65       92.13     16.95 o 
 -10   3  17       77.60       74.29     14.78 o 
  -9   3  17       34.12       29.32      8.30 o 
  -8   3  17       22.38       25.37      7.94 o 
  -7   3  17      112.91      143.15     10.99 o 
  -6   3  17        6.84       15.63      5.34 o 
  -5   3  17        2.24        4.91      4.28 o 
  -4   3  17       34.09       30.57      7.04 o 
  -3   3  17       50.30       34.79     12.91 o 
  -2   3  17       18.00        8.17     14.59 o 
  -1   3  17       64.66       75.97     14.42 o 
   0   3  17      225.38      222.14     16.93 o 
 -13   4  17        0.17       -2.36     10.36 o 
 -12   4  17        4.45        4.17     11.43 o 
 -11   4  17        1.67       -4.43     10.26 o 
 -10   4  17       19.94       22.39     12.26 o 
  -9   4  17        0.56        1.64      6.48 o 
  -8   4  17        1.17       -0.48      7.59 o 
  -7   4  17       40.24       44.30      7.18 o 
  -6   4  17       14.34       14.81      5.20 o 
  -5   4  17        0.15        2.74      4.47 o 
  -4   4  17        0.13        0.07      6.11 o 
  -3   4  17       66.69       83.66     16.15 o 
  -2   4  17        0.61        6.19     11.11 o 
  -1   4  17       46.88       30.44      9.21 o 
   0   4  17       70.80       73.20     11.47 o 
 -12   5  17       46.40       51.91     15.13 o 
 -11   5  17       45.59       33.78     14.37 o 
 -10   5  17        9.97        4.44     10.72 o 
  -9   5  17       40.63       54.43     10.07 o 
  -8   5  17      129.43      124.45     13.32 o 
  -7   5  17       41.44       31.50     10.33 o 
  -6   5  17        6.16        4.18      4.64 o 
  -5   5  17       15.81       15.18      5.88 o 
  -4   5  17       15.58       15.90      5.92 o 
  -3   5  17       27.96       32.16     13.20 o 
  -2   5  17       22.63       16.00     11.73 o 
  -1   5  17       23.03       22.27      9.01 o 
   0   5  17       65.21       59.48     13.50 o 
 -12   6  17       96.41      120.71     20.55 o 
 -11   6  17        4.80      -10.99      9.61 o 
 -10   6  17       31.54       26.93     12.65 o 
  -9   6  17       36.38       24.17      8.72 o 
  -8   6  17      100.59      118.65     13.21 o 
  -7   6  17       42.73       55.40      7.73 o 
  -6   6  17        2.64        7.37      5.17 o 
  -5   6  17      102.63      100.69     12.09 o 
  -4   6  17       28.90       46.67     14.79 o 
  -3   6  17       15.53       22.80     12.63 o 
  -2   6  17        6.32       11.90     12.16 o 
  -1   6  17        3.06       -8.41     10.45 o 
   0   6  17        0.18       12.90      9.30 o 
 -12   7  17        0.11       -5.80     11.18 o 
 -11   7  17       13.33       19.46     12.64 o 
 -10   7  17      461.88      546.68     31.90 o 
  -9   7  17       20.47       32.92      9.35 o 
  -8   7  17        1.20        1.83      7.27 o 
  -7   7  17       64.51       72.09      8.94 o 
  -6   7  17       63.65       62.88      5.93 o 
  -5   7  17       49.63       60.50      6.48 o 
  -4   7  17        1.40       -0.66      5.20 o 
  -3   7  17       94.29       94.99      9.59 o 
  -2   7  17        9.67        2.66      6.39 o 
  -1   7  17        4.26        2.60      9.42 o 
 -12   8  17       75.78       82.94     18.10 o 
 -11   8  17       12.22       23.51     13.37 o 
 -10   8  17       13.52        4.80     11.67 o 
  -9   8  17       52.91       57.05      7.18 o 
  -8   8  17      213.95      216.29     11.69 o 
  -7   8  17        2.91        7.54      7.76 o 
  -6   8  17       42.70       47.80      9.23 o 
  -5   8  17       62.91       71.65      7.87 o 
  -4   8  17      115.42      158.47     12.40 o 
  -3   8  17       10.73        4.10      6.58 o 
  -2   8  17        3.58        3.99      6.66 o 
  -1   8  17      218.40      245.37     15.26 o 
 -11   9  17        8.80       14.02     12.63 o 
 -10   9  17        2.96       12.28      6.94 o 
  -9   9  17       23.18       37.42      7.61 o 
  -8   9  17       74.26       90.28     15.67 o 
  -7   9  17        0.29       -5.28      5.73 o 
  -6   9  17      213.45      245.60     15.02 o 
  -5   9  17        4.73       11.56      7.05 o 
  -4   9  17       31.63       38.83     24.60 o 
  -3   9  17       64.14       69.07     10.24 o 
  -2   9  17        6.49        2.00      7.21 o 
  -1   9  17       58.49       56.34     18.04 o 
 -11  10  17       12.90       24.98      7.68 o 
 -10  10  17      221.32      247.88     14.66 o 
  -9  10  17      132.55      125.44     14.79 o 
  -8  10  17       18.55        8.52      7.25 o 
  -7  10  17       46.14       68.71      9.95 o 
  -6  10  17       34.32       48.14      9.01 o 
  -5  10  17        7.05        5.47     10.18 o 
  -4  10  17        0.22       11.83      9.24 o 
  -3  10  17      117.32      122.51     28.21 o 
  -2  10  17      100.70      120.87     13.90 o 
 -10  11  17        0.31       14.63      7.29 o 
  -9  11  17        0.03        0.73      6.91 o 
  -8  11  17       34.15       37.91      9.23 o 
  -7  11  17        2.51       -1.10      6.94 o 
  -6  11  17       24.90       17.54      8.12 o 
  -5  11  17        8.12       11.08      8.63 o 
  -4  11  17       17.38        6.54      6.57 o 
  -3  11  17       69.59       62.56      8.81 o 
  -9  12  17       17.42       11.64      9.47 o 
  -8  12  17        6.05       13.65      6.74 o 
  -7  12  17        2.97        2.43      6.30 o 
  -6  12  17      210.23      252.17     14.78 o 
  -5  12  17        4.71       11.81      6.77 o 
  -4  12  17       65.47       60.15     10.92 o 
  -8  13  17        0.69        0.27     11.80 o 
  -7  13  17       60.47       57.12     10.76 o 
  -6  13  17        0.27       13.91      8.50 o 
  -5  13  17       77.52       92.50     14.37 o 
 -13   0  18      574.86      793.03     39.42 o 
 -12   0  18        3.69        8.73     11.20 o 
 -11   0  18      792.22      945.24     40.43 o 
 -10   0  18       24.35       22.18     11.17 o 
  -9   0  18      222.18      282.93     21.35 o 
  -8   0  18      183.04      200.21     14.96 o 
  -7   0  18      473.14      476.18     20.32 o 
  -6   0  18      479.76      534.36     21.64 o 
  -5   0  18       53.95       88.82     11.12 o 
  -4   0  18        8.65       23.99     10.94 o 
  -3   0  18      209.92      231.38     22.85 o 
  -2   0  18       10.13       18.84     12.86 o 
  -1   0  18       16.68       12.53     12.25 o 
 -12   1  18       31.53       26.62      8.98 o 
 -11   1  18      280.20      365.33     26.01 o 
 -10   1  18        2.09        6.66      9.84 o 
  -9   1  18      253.63      322.01     22.95 o 
  -8   1  18       77.79       97.53      9.53 o 
  -7   1  18       92.99      139.12     12.00 o 
  -6   1  18       34.24       44.39      7.39 o 
  -5   1  18       72.95       75.31      7.44 o 
  -4   1  18       85.90       99.44     11.16 o 
  -3   1  18       36.13       20.10      8.49 o 
  -2   1  18       29.98       29.36      9.02 o 
  -1   1  18       25.71       32.69      9.88 o 
 -12   2  18        6.91       15.38     12.04 o 
 -11   2  18        0.02       -9.29      9.43 o 
 -10   2  18      155.47      147.80     19.10 o 
  -9   2  18        5.35       13.58      7.03 o 
  -8   2  18      122.10      118.29     10.53 o 
  -7   2  18       30.86       29.48      6.57 o 
  -6   2  18        2.76        6.07      4.89 o 
  -5   2  18       26.90       26.58      8.61 o 
  -4   2  18        1.47      -14.73      9.25 o 
  -3   2  18        8.51        9.78      7.78 o 
  -2   2  18        1.68       -4.49      7.36 o 
  -1   2  18        6.52       13.49      9.82 o 
 -12   3  18        0.11       14.54     12.90 o 
 -11   3  18      146.28      160.84     20.59 o 
 -10   3  18       20.56       32.01     13.02 o 
  -9   3  18       55.80       72.19     11.48 o 
  -8   3  18       37.08       52.45      7.90 o 
  -7   3  18      171.58      200.37     14.43 o 
  -6   3  18       43.86       53.31     10.40 o 
  -5   3  18        4.59        3.25     11.92 o 
  -4   3  18       83.50       77.29     15.82 o 
  -3   3  18       20.42       47.08     13.73 o 
  -2   3  18        6.30       14.92      8.38 o 
  -1   3  18       26.35        7.85     11.66 o 
 -12   4  18        6.09       -7.35     11.03 o 
 -11   4  18      379.90      419.11     28.63 o 
 -10   4  18        0.88       -6.42     11.01 o 
  -9   4  18      114.25      141.30     14.39 o 
  -8   4  18      183.43      216.26     21.50 o 
  -7   4  18        2.58        5.12      4.94 o 
  -6   4  18      125.90      170.51     14.83 o 
  -5   4  18       93.75      107.79     16.82 o 
  -4   4  18       45.00       25.25     11.71 o 
  -3   4  18        3.37        5.30     11.39 o 
  -2   4  18       15.28       19.22     12.51 o 
  -1   4  18       52.36       47.03     14.67 o 
 -12   5  18        5.21       23.69     13.60 o 
 -11   5  18        0.26        9.24     11.23 o 
 -10   5  18       53.88       74.11     16.07 o 
  -9   5  18       16.53       14.38      8.20 o 
  -8   5  18        8.87       18.99      8.19 o 
  -7   5  18       18.11       33.32     10.39 o 
  -6   5  18        0.88        0.27      6.57 o 
  -5   5  18       10.66        5.65     10.78 o 
  -4   5  18        0.10       -0.37     10.44 o 
  -3   5  18        0.12       97.04     18.37 o 
  -2   5  18       47.28       23.79     12.99 o 
  -1   5  18        4.85        2.58      8.14 o 
 -12   6  18       25.79       24.43     13.20 o 
 -11   6  18       39.00       43.43     15.10 o 
 -10   6  18        5.20       13.18     12.00 o 
  -9   6  18        4.52       15.31     11.24 o 
  -8   6  18       69.77       71.41     16.01 o 
  -7   6  18       68.44       65.93     10.67 o 
  -6   6  18        8.47       10.70      6.75 o 
  -5   6  18        0.28        1.57     10.85 o 
  -4   6  18       11.59       22.71     12.85 o 
  -3   6  18        1.03       -1.80     11.03 o 
  -2   6  18        4.35       13.65     11.74 o 
 -11   7  18        6.82       27.60     13.95 o 
 -10   7  18        4.33       23.20     13.04 o 
  -9   7  18       14.87       20.67     12.35 o 
  -8   7  18        0.71       -3.20     10.82 o 
  -7   7  18        7.29       12.31     14.84 o 
  -6   7  18        0.14       -0.99     10.95 o 
  -5   7  18       80.72       82.23     17.05 o 
  -4   7  18       15.79       20.89     13.11 o 
  -3   7  18       21.76       44.04     14.90 o 
  -2   7  18       82.57       42.55     15.01 o 
 -11   8  18        2.43        8.94     13.09 o 
 -10   8  18       10.98      -12.48     10.90 o 
  -9   8  18       56.63       52.57     14.95 o 
  -8   8  18      299.93      354.68     26.97 o 
  -7   8  18       86.52       76.63     16.79 o 
  -6   8  18        4.97        5.40     12.03 o 
  -5   8  18       57.22       59.25     17.01 o 
  -4   8  18        3.99       13.88      6.06 o 
  -3   8  18        1.42       -4.13      7.86 o 
  -2   8  18       33.03       29.96      7.74 o 
 -10   9  18      268.56      359.02     30.59 o 
  -9   9  18        9.21       42.94     15.47 o 
  -8   9  18        0.93       -1.16      5.33 o 
  -7   9  18      158.79      158.64     11.59 o 
  -6   9  18       12.74       14.98      6.46 o 
  -5   9  18       49.02       31.71      7.81 o 
  -4   9  18      181.80      198.54     21.95 o 
  -3   9  18        7.81       15.21      7.58 o 
 -10  10  18       29.47       45.59     16.04 o 
  -9  10  18       67.97       75.95      9.37 o 
  -8  10  18        7.30       19.77      7.45 o 
  -7  10  18       25.21       19.17      8.92 o 
  -6  10  18      165.21      186.66     15.13 o 
  -5  10  18       28.61       40.02      8.78 o 
  -4  10  18       80.32       91.40     11.18 o 
  -9  11  18        3.42        9.17      7.34 o 
  -8  11  18       47.12       47.96      9.20 o 
  -7  11  18        0.21        0.78      6.94 o 
  -6  11  18        3.59        1.18     19.25 o 
  -5  11  18        0.02       -4.56      7.40 o 
 -12   1  19        0.03        7.90      7.96 o 
 -11   1  19       46.11       73.59     15.29 o 
 -10   1  19        5.17        5.56     11.22 o 
  -9   1  19       23.54       28.18     12.13 o 
  -8   1  19       37.47       41.53      7.43 o 
  -7   1  19      102.35      145.24     18.34 o 
  -6   1  19       66.83       47.44     13.47 o 
  -5   1  19       19.54       24.32      8.00 o 
  -4   1  19      190.57      197.09     15.14 o 
  -3   1  19       93.28      114.21     22.86 o 
  -2   1  19        0.40       -4.55      7.70 o 
 -12   2  19       17.33       24.39     14.01 o 
 -11   2  19      140.10      170.01     21.18 o 
 -10   2  19       28.18       35.53     13.35 o 
  -9   2  19      759.73      952.15     31.74 o 
  -8   2  19        0.94        6.24      6.53 o 
  -7   2  19      138.80      130.61     17.93 o 
  -6   2  19      161.85      152.43     19.21 o 
  -5   2  19      288.62      323.94     26.89 o 
  -4   2  19        3.88        8.00      7.83 o 
  -3   2  19       99.83       70.75     15.42 o 
  -2   2  19       16.31       17.94      8.80 o 
 -12   3  19        0.17       -1.51     11.39 o 
 -11   3  19       59.18       52.19     15.25 o 
 -10   3  19        7.65       16.41     12.66 o 
  -9   3  19       39.49       53.89     14.67 o 
  -8   3  19       76.16       74.84     11.35 o 
  -7   3  19      100.23      125.22     18.47 o 
  -6   3  19      149.10      149.03     19.48 o 
  -5   3  19       21.75       38.06     13.52 o 
  -4   3  19       15.76        9.81     11.38 o 
  -3   3  19       40.58       28.13      9.58 o 
  -2   3  19        3.71        5.25      8.16 o 
 -11   4  19      112.21      146.40     21.69 o 
 -10   4  19        7.99       14.27     11.79 o 
  -9   4  19      238.69      304.73     27.43 o 
  -8   4  19      101.46      115.05     17.81 o 
  -7   4  19       17.30       20.13     11.95 o 
  -6   4  19       21.05        1.03     11.15 o 
  -5   4  19        1.81        3.20     11.18 o 
  -4   4  19        8.66      -14.12     10.19 o 
  -3   4  19       11.88        1.28     11.53 o 
 -11   5  19      470.46      560.89     34.07 o 
 -10   5  19       12.15        4.36     12.27 o 
  -9   5  19       79.03       88.60     16.95 o 
  -8   5  19       30.53       61.02     15.66 o 
  -7   5  19      286.23      321.48     27.62 o 
  -6   5  19       28.31       45.80     14.42 o 
  -5   5  19        1.35        1.91     11.79 o 
  -4   5  19        2.04       18.68     12.18 o 
  -3   5  19        0.23       17.77     13.11 o 
 -11   6  19      169.97      206.73     24.80 o 
 -10   6  19       13.12       29.28     14.43 o 
  -9   6  19      212.98      236.66     24.35 o 
  -8   6  19       64.39       75.38     16.29 o 
  -7   6  19        0.56        7.37     11.51 o 
  -6   6  19       63.09       68.11     16.19 o 
  -5   6  19        5.92       -6.72     10.45 o 
  -4   6  19       68.98       74.90     16.60 o 
  -3   6  19      155.55      156.99     21.98 o 
 -10   7  19      132.39      153.03     22.10 o 
  -9   7  19       95.64      135.01     20.95 o 
  -8   7  19       22.80       12.18     12.05 o 
  -7   7  19      219.86      248.15     25.36 o 
  -6   7  19      496.16      530.12     32.09 o 
  -5   7  19       31.69       59.37     15.35 o 
  -4   7  19      165.56      166.88     22.69 o 
 -10   8  19       15.61       12.55     13.61 o 
  -9   8  19      196.14      210.46     24.03 o 
  -8   8  19      218.42      241.27     25.31 o 
  -7   8  19      102.19      114.17     19.74 o 
  -6   8  19       11.39        7.29     12.04 o 
  -5   8  19      291.05      295.64     27.77 o 
  -4   8  19       76.02       99.07     18.05 o 
  -9   9  19      118.92      155.37     21.71 o 
  -8   9  19       12.67       21.77     13.54 o 
  -7   9  19       22.93        5.89     13.16 o 
  -6   9  19        0.10       -7.28     11.17 o 
  -5   9  19        4.28       10.29     12.56 o 
  -8  10  19       36.17       34.39     15.15 o 
  -7  10  19        5.91        8.23     12.35 o 
 -11   0  20       39.57       31.31     13.02 o 
 -10   0  20        4.45        6.13     11.09 o 
  -9   0  20        8.90       12.36     11.01 o 
  -8   0  20      121.78      161.35     19.46 o 
  -7   0  20      282.60      318.87     24.45 o 
  -6   0  20       10.68       28.99     12.89 o 
  -5   0  20      173.71      210.89     22.29 o 
  -4   0  20       34.39        8.40     12.41 o 
 -11   1  20       14.10       21.71     13.02 o 
 -10   1  20       85.05      106.30     17.88 o 
  -9   1  20      119.63      118.11     18.11 o 
  -8   1  20       16.24       24.17     12.50 o 
  -7   1  20      230.12      322.27     24.82 o 
  -6   1  20       47.49       55.77     14.68 o 
  -5   1  20        7.20        8.72      8.21 o 
  -4   1  20       42.60       59.64     11.03 o 
 -11   2  20        3.02        7.49     12.22 o 
 -10   2  20       76.16       61.21     15.98 o 
  -9   2  20       48.85       73.32     15.84 o 
  -8   2  20        9.76       17.74     11.96 o 
  -7   2  20       37.90       48.31     14.49 o 
  -6   2  20       85.44       84.62     16.01 o 
  -5   2  20        2.19        3.62     11.92 o 
  -4   2  20       74.04       92.57     13.78 o 
 -11   3  20      107.92      154.06     21.61 o 
 -10   3  20      101.90      128.65     19.79 o 
  -9   3  20      438.74      513.66     31.56 o 
  -8   3  20        4.45        4.16     11.25 o 
  -7   3  20      382.27      433.71     28.76 o 
  -6   3  20        6.64        9.12     11.71 o 
  -5   3  20        1.65       -8.53     11.70 o 
  -4   3  20      136.00      106.82     18.19 o 
 -10   4  20       84.82       95.14     18.37 o 
  -9   4  20       78.19       82.24     16.91 o 
  -8   4  20        8.49       22.80     12.96 o 
  -7   4  20       86.04      105.68     18.73 o 
  -6   4  20      124.22      150.90     20.97 o 
  -5   4  20      294.43      304.28     27.52 o 
  -4   4  20        3.27       -2.39     11.25 o 
 -10   5  20      302.00      368.23     27.58 o 
  -9   5  20        2.79       -3.02     11.30 o 
  -8   5  20       25.90       31.47     14.28 o 
  -7   5  20        8.13        6.00     11.69 o 
  -6   5  20      161.32      179.82     22.43 o 
  -5   5  20      179.87      203.80     23.76 o 
 -10   6  20        0.12        0.22     11.87 o 
  -9   6  20       42.28       48.93     15.36 o 
  -8   6  20      300.13      351.64     26.98 o 
  -7   6  20      233.77      238.02     25.01 o 
  -6   6  20       49.99       93.50     17.79 o 
  -5   6  20       14.25        7.41     12.29 o 
  -9   7  20      385.55      400.58     29.05 o 
  -8   7  20       48.49       39.65     14.50 o 
  -7   7  20        9.97      -15.76     11.20 o 
  -6   7  20       71.46       57.39     16.01 o 
  -9   1  21        0.42        5.76     11.59 o 
  -8   1  21      163.56      205.48     22.87 o 
  -7   1  21      176.67      204.59     23.16 o 
  -6   1  21      106.54      110.26     18.01 o 
  -9   2  21       21.96       23.48     13.44 o 
  -7   2  21       83.51      112.26     18.60 o 
  -6   2  21        0.40       11.45     12.39 o 
  -9   3  21       19.43       -6.20     11.48 o 
  -8   3  21      187.33      227.50     25.03 o 
  -7   3  21        9.36       26.64     13.51 o 
  -8   4  21      200.59      195.26     23.30 o 
                                                 
